# Supplementary material for: Knowledge of chronic complications of diabetes among persons living with type 2 diabetes mellitus in northern Ghana
Source: PLoS One. 2020 Oct 28;15(10):e0241424. doi: 10.1371/journal.pone.0241424 (PMC7592765; doi:10.1371/journal.pone.0241424)
Supplement: S1 Dataset — (XLSX) [file pone.0241424.s001.xlsx]

## Sheet: Sheet1
qid	facility	sex	age	education	occupation	marriage	support	Religion	other_rel	ethnicity	other_ethnic	income	residence	history	smoke	diabetes_years	treatment	complicate	complications	clinic_years	regular	other_regu	bp	bp_sys	bp_dia	waist	weight	height	bmi	sugar1	sugar2	sugar3	gly_hb	gk1_sweets	gk2_insulin	gk3_obesity	gk4_exer	gk5_sugar	gk6_child	gk7_cure	gk8_urine	gk9_cuts	gk10_shake	gk11_thirst	kd1_juice	kd2_diet	kd3_free	kd4_lowfat	kd5_salt
61	TTH	Male	60	No formal	Self-emplo	Married	Yes	Muslim		Dagomba		<GHS 500	Rural	Don't kno	No	>=10 years	Both oral	No		14	Every 2 mo			167	95	94	52	1.7	17.9	6.2	8.3	7.4		No	Don't know	Yes	Yes	Yes	Don't know	Yes	Yes	Don't know	Yes	No	Yes	Yes	Yes	Yes	Yes
62	TTH	Female	60	No formal	No employm	Widowed	No	Muslim		Gonja		<GHS 500	Rural	No	No	1-3 years	Oral hypog	Not sure		1	Every 2 mo			191	121	120	62	1.58	24.8	7.9	5.5	7.2		Don't know	Don't know	Don't know	Don't know	Yes	Don't know	Don't know	No	Yes	Don't know	Yes	Yes	Yes	Don't know	No	Yes
63	TTH	Male	42	Tertiary	Private Se	Married	Yes	Muslim		Dagomba		<GHS 500	Urban	Yes	No	1-3 years	Oral hypog	No		2	Every 2 mo			145	91	99	79	1.76	25	8.3	5.4	6.9		No	No	Yes	Yes	Yes	Yes	No	Yes	Yes	Yes	No	Yes	Yes	Yes	Yes	Yes
64	TTH	Male	33	No formal	Private Se	Divorced	Yes	Muslim		Dagomba		<GHS 500	Urban	No	No	>=10 years	Insulin	No		16	Every 2 mo			125	82	95	65	1.57	26.4	5.9	8.1	11.2		Yes	No	No	Yes	Yes	Yes	No	Yes	No	Yes	No	Yes	Yes	Yes	Yes	Yes
66	TTH	Male	58	No formal	Private Se	Married	Yes	Muslim		Dagomba		<GHS 500	Urban	No	No	4-6 years	Oral hypog	No		4	Every 2 mo			137	76	99	66	1.62	25.1	6.9	6.9	67		Yes	Yes	No	Yes	Yes	Don't know	Yes	Yes	Yes	Yes	No	Yes	Yes	Yes	Yes	Yes
67	TTH	Female	56	JHS	Self-emplo	Married	Yes	Muslim		Dagomba		<GHS 500	Urban	Yes	No	>=10 years	Insulin	No		10	Every 2 mo			140	75	104	73	1.67	25.2	7.4	6.4	6.3		No	No	Yes	Yes	Yes	Yes	No	Yes	Yes	Yes	No	Yes	Yes	Yes	Yes	Yes
68	TTH	Female	73	Primary	No employm	Married	Yes	Muslim		Gonja		<GHS 500	Rural	Yes	No	>=10 years	Both oral	Yes	Hypertensi	30	Every 2 mo			153	73	109	78	1.6	30.5	8.2	7.4	6.3		Don't know	Don't know	Yes	Yes	Yes	Yes	Don't know	No	Yes	No	No	Yes	No	Yes	No	Yes
69	TTH	Male	68	No formal	Self-emplo	Married	Yes	Muslim		Dagomba		<GHS 500	Rural	Don't kno	No	1-3 years	Oral hypog	Yes	Heart dise	2	Every 2 mo			144	77	104	94	1.76	29.3	6.3	6.3	5.3		Don't know	Don't know	Don't know	Don't know	Don't know	Don't know	Yes	Don't know	Yes	Don't know	Don't know	Yes	Yes	Yes	Don't know	No
70	TTH	Male	38	No formal	Private Se	Married	Yes	Muslim		Dagomba		<GHS 500	Urban	No	No	7-9 years	Both oral	Yes	Hypoactive	7	Every 2 mo			194	114	86.5	69	1.68	24.1	8.3	7.6	11.4		Yes	Don't know	Yes	Yes	Yes	Don't know	No	No	Yes	Don't know	No	Yes	No	Yes	Don't know	Yes
71	TTH	Male	60	No formal	No employm	Married	Yes	Muslim		Gonja		<GHS 500	Rural	Yes	Yes	1-3 years	Oral hypog	No		1	Every 2 mo			110	80	81.5	58.1	1.52	25.1	8.5	7.4	8.2		Don't know	Don't know	Yes	Don't know	Yes	Yes	Yes	Don't know	Yes	No	Don't know	Yes	Don't know	Yes	Don't know	Don't know
72	TTH	Male	55	SHS	Public Sec	Single	No	Christian		Others	E	>GHS 1000-	Rural	Don't kno	No	>=10 years	Oral hypog	Yes	Hypoactive	10	Every 2 mo			169	92	104	77	1.77	24.6	7	10.2	12.2		Yes	Yes	Yes	Yes	Yes	Don't know	Don't know	Yes	Yes	Yes	Yes	Yes	Yes	Yes	Yes	Yes
73	TTH	Male	68	Tertiary	No employm	Married	No	Muslim		Dagomba		GHS 500-10	Urban	Yes	No	>=10 years	Both oral	Yes	Retinopath	32	Every 2 mo			145	51	81.3	76	1.72	25.7	3.7	8.9	5.8		No	Yes	Yes	No	Yes	Yes	No	No	Yes	Yes	No	Yes	No	No	No	Yes
74	TTH	Female	50	No formal	Self-emplo	Married	Yes	Muslim		Dagomba		<GHS 500	Rural	Yes	No	1-3 years	Both oral	Yes	Retinopath	2	Every 2 mo			183	99	96.5	78	1.64	29	7.5	7.1	6.2		No	Don't know	Don't know	Yes	Yes	Don't know	Don't know	Don't know	Yes	Don't know	No	Yes	Don't know	Yes	Don't know	Yes
75	TTH	Male	38	No formal	Private Se	Married	Yes	Muslim		Dagomba		<GHS 500	Urban	Don't kno	No	1-3 years	Oral hypog	No		1	Every 2 mo			142	77	104	69	1.79	21.5	5.7	5.9	4.8		Yes	No	No	Yes	Yes	Don't know	Don't know	Yes	Yes	No	Don't know	Yes	Yes	Yes	Yes	Yes
76	TTH	Female	65	No formal	No employm	Widowed	Yes	Muslim		Dagomba		<GHS 500	Urban	Yes	No	>=10 years	Both oral	Yes	Hypertensi	10	Every 2 mo			125	53	101.5	91.5	1.61	35.3	9.2	13.9	25.3		Yes	Yes	Don't know	Yes	Yes	Yes	No	Don't know	Yes	Yes	Don't know	Yes	Yes	Yes	Yes	Yes
77	TTH	Female	43	Tertiary	Public Sec	Married	Yes	Muslim		Others	H	>GHS 1000-	Urban	Yes	No	1-3 years	Oral hypog	Yes	Retinopath	1	Every 2 mo			113	74	104	79	1.58	31.8	7	7.5	16		Yes	Yes	Yes	Yes	Yes	Yes	No	Don't know	Yes	Don't know	Don't know	Yes	Yes	Yes	Yes	No
78	TTH	Female	67	No formal	No employm	Married	Yes	Muslim		Dagomba		<GHS 500	Urban	No	No	4-6 years	Both oral	Yes	Diabetic f	4	Monthly			175	87	95	59	1.53	25.2	7.9	8.2	7.9		Yes	Don't know	Don't know	Yes	Don't know	Yes	No	Yes	Yes	Don't know	Yes	Yes	Yes	Yes	Yes	No
79	TTH	Male	64	Primary	Public Sec	Married	Yes	Muslim		Dagomba		<GHS 500	Urban	Yes	No	4-6 years	Both oral	Yes	Hypertensi	6	Every 2 mo			134	94	109	87	1.72	29.4	6.4	6.4	6.1		No	Don't know	Yes	Yes	Yes	Yes	Yes	Don't know	Yes	No	No	Yes	No	Yes	Don't know	Yes
80	TTH	Female	70	SHS	Public Sec	Married	Yes	Muslim		Dagomba		<GHS 500	Urban	Don't kno	No	>=10 years	Insulin	Yes	Hypoactive	15	Every 2 mo			128	79	104	91	1.76	29.4	7	7	7		Yes	No	Yes	Yes	Yes	Yes	No	No	Yes	No	Yes	Yes	No	Yes	No	No
81	TTH	Female	53	JHS	No employm	Married	Yes	Muslim		Dagomba		<GHS 500	Urban	Yes	No	1-3 years	Oral hypog	Yes	Hypertensi	2	Monthly			155	104	99	76	1.65	27.9	8.3	7.3	6.8		Yes	Don't know	Don't know	Don't know	Yes	Don't know	Don't know	No	Yes	Don't know	Don't know	Yes	No	Yes	No	Yes
82	TTH	Female	63	No formal	No employm	Divorced	No	Muslim		Dagomba		<GHS 500	Urban	No	No	>=10 years	Oral hypog	No		10	Every 2 mo			170	106	106.5	86	1.56	35.3	7.3	7	7		Don't know	Don't know	No	Yes	Yes	Don't know	Yes	Yes	Yes	Don't know	Don't know	Yes	Yes	Yes	Yes	No
83	TTH	Female	65	Primary	Self-emplo	Married	Yes	Muslim		Dagomba		<GHS 500	Urban	Yes	No	>=10 years	Oral hypog	Yes	Hypertensi	11	Every 2 mo			130	80	76	58.5	1.3	34.6	6.8	6	7.3		Yes	Don't know	Yes	Yes	Yes	No	Don't know	Yes	Yes	Don't know	Don't know	Yes	No	Yes	Yes	Yes
84	TTH	Male	68	No formal	No employm	Married	No	Muslim		Dagomba		<GHS 500	Urban	No	No	>=10 years	Oral hypog	Yes	Retinopath	4	Every 2 mo			127	90	96.5	57	1.55	23.7	6.3	5	6.2		Yes	Don't know	Yes	Yes	Yes	Don't know	No	Yes	Yes	Don't know	No	Yes	Yes	Yes	Yes	No
85	TTH	Female	51	No formal	No employm	Married	No	Christian		Akan		<GHS 500	Urban	Don't kno	No	1-3 years	Oral hypog	Yes	Neuropathy	3	Every 2 mo			153	100	107	81	1.63	30.5	5.8	4.6	4.3		No	Yes	Yes	No	Yes	Don't know	Yes	Yes	No	Don't know	Yes	Yes	No	Yes	Don't know	Yes
86	TTH	Male	63	No formal	No employm	Married	Yes	Muslim		Dagomba		<GHS 500	Rural	No	Yes	>=10 years	Oral hypog	Not sure		5	Every 2 mo			148	70	94	64	1.71	21.9	5.2	10	7.4		Don't know	Don't know	Yes	Yes	Yes	Yes	No	Yes	Yes	No	No	Yes	Yes	Yes	Yes	Yes
87	TTH	Female	35	SHS	Self-emplo	Single	No	Christian		Dagomba		<GHS 500	Urban	Don't kno	No	1-3 years	Insulin	No		2	Every 2 mo			117	70	72	72	1.9	19.9	8.4	9.2	10		Yes	Yes	No	Yes	Yes	Yes	Yes	Yes	Yes	Yes	Yes	Yes	Yes	Yes	Yes	Yes
88	TTH	Female	78	No formal	No employm	Widowed	Yes	Muslim		Dagomba		<GHS 500	Urban	No	No	7-9 years	Oral hypog	No		9	Every 2 mo			152	78	122	89	1.48	40.6	10	12.8	15		Don't know	Don't know	Yes	Yes	Yes	Yes	Don't know	Yes	Yes	No	No	Yes	Yes	Yes	Yes	Yes
89	TTH	Female	68	SHS	Private Se	Married	Yes	Muslim		Dagomba		<GHS 500	Urban	Don't kno	No	>=10 years	Oral hypog	Not sure		11	Every 2 mo			148	70	94	74	1.79	23.1	9.3	7	11.8		No	Yes	Yes	Yes	Yes	Yes	Don't know	Yes	Yes	No	No	Yes	Yes	Yes	Yes	Yes
90	TTH	Female	72	Primary	Public Sec	Married	Yes	Muslim		Dagomba		<GHS 500	Urban	No	No	7-9 years	Oral hypog	Yes	Hypertensi	1	Every 2 mo			153	70	86.5	55	1.58	22	7.4	7.9	19.3		No	Don't know	Yes	Yes	Yes	No	Yes	No	Yes	No	No	Yes	Yes	Yes	Yes	Yes
91	TTH	Male	55	JHS	Self-emplo	Married	Yes	Muslim		Others	H	<GHS 500	Urban	Yes	No	4-6 years	Both oral	No		1	Every 2 mo			140	89	101.5	74	1.64	27.5	6.3	5.9	10.5		No	Yes	No	Yes	Yes	No	Yes	Yes	Yes	No	No	Yes	Yes	Yes	Yes	Yes
92	TTH	Male	58	Primary	Self-emplo	Married	Yes	Christian		Mamprusi		GHS 500-10	Urban	No	No	1-3 years	Oral hypog	No		2	Monthly			142	78	99	57	1.59	22	6.2	7.5	7		No	Don't know	Don't know	Yes	Yes	Don't know	Yes	Yes	Yes	No	No	Yes	Yes	Yes	Yes	Yes
93	TTH	Male	70	SHS	Self-emplo	Married	Yes	Muslim		Dagomba		GHS 500-10	Urban	No	No	4-6 years	Oral hypog	No		5	Every 2 mo			131	67	78.5	55	1.74	18.2	8.4	9	11.2		No	Yes	Yes	Yes	Yes	Yes	Yes	Yes	No	No	Yes	Yes	Yes	Yes	Yes	No
94	TTH	Male	65	JHS	Public Sec	Married	No	Muslim		Gonja		<GHS 500	Urban	Yes	No	>=10 years	Oral hypog	Yes	Hypertensi	15	Every 2 mo			130	80	114	91	1.71	31.1	11.1	8.7	8.5		Yes	Yes	Yes	Yes	Yes	Yes	No	Yes	Yes	Yes	No	Yes	Yes	Yes	Yes	Yes
95	TTH	Female	56	JHS	Public Sec	Married	Yes	Muslim		Dagomba		<GHS 500	Urban	No	No	>=10 years	Insulin	No		10	Every 2 mo			125	85	113	78	1.65	28.7	6.2	6.5	6.9		Yes	No	Yes	Yes	Yes	Don't know	No	Yes	Yes	Yes	No	Yes	Yes	Yes	Yes	Yes
96	TTH	Female	36	No formal	No employm	Widowed	Yes	Muslim		Dagomba		<GHS 500	Urban	Yes	No	7-9 years	Oral hypog	Yes	Hypertensi	8	Every 2 mo			122	88	88	58	1.8	17.9	8.5	6.5	4.22		No	No	Yes	Yes	Yes	Yes	No	Don't know	Yes	Yes	No	Yes	Yes	Yes	Yes	Yes
97	TTH	Female	47	SHS	Self-emplo	Single	Yes	Christian		Frafra		<GHS 500	Urban	Don't kno	No	1-3 years	Oral hypog	No		2	Every 2 mo			137	71	102	67	1.76	21.6	7	6.9	8.3		Yes	Yes	Yes	Yes	Yes	Yes	No	Yes	Yes	Yes	No	Yes	Yes	Yes	Yes	No
98	TTH	Female	53	No formal	No employm	Widowed	Yes	Muslim		Dagomba		<GHS 500	Urban	No	No	>=10 years	Insulin	No		13	Every 2 mo			128	79	94	87	1.79	27.2	6	6.7	6.3		Yes	Yes	No	Yes	Yes	Yes	No	Yes	Yes	Yes	No	Yes	Yes	Yes	Yes	Yes
99	TTH	Male	39	SHS	Self-emplo	Married	Yes	Muslim		Gonja		<GHS 500	Urban	Yes	No	1-3 years	Oral hypog	No		3	Monthly			131	68	104	69	1.55	28.7	8.7	7	7.4		Yes	No	Yes	Yes	Yes	Yes	No	Yes	Yes	Yes	Yes	Yes	Yes	Yes	Yes	Yes
100	TTH	Male	47	SHS	Self-emplo	Married	Yes	Muslim		Mamprusi		<GHS 500	Urban	No	No	4-6 years	Oral hypog	No		5	Monthly			145	89	101.5	85	1.9	23.5	5.9	5.8	6.3		No	Yes	Yes	Yes	Yes	Don't know	No	Yes	Yes	No	Yes	Yes	Yes	Yes	Yes	Yes
101	TTH	Female	51	Primary	Self-emplo	Married	Yes	Muslim		Dagomba		<GHS 500	Urban	No	No	>=10 years	Both oral	No		11	Every 2 mo			135	75	38	70	1.82	21.1	7.1	7.8	8		No	Yes	Yes	Yes	Yes	Don't know	No	Yes	Yes	Yes	No	Yes	Yes	Yes	Yes	Yes
102	TTH	Female	43	Primary	Public Sec	Divorced	Yes	Muslim		Mamprusi		<GHS 500	Urban	Don't kno	No	4-6 years	Oral hypog	No		6	Every 2 mo			135	86	94	67	1.65	24.6	7.3	7.9	9.4		Yes	Yes	Yes	Yes	Yes	Don't know	No	Yes	Yes	Yes	No	Yes	Yes	Yes	Yes	Yes
103	TTH	Female	47	No formal	No employm	Married	Yes	Muslim		Others	k	<GHS 500	Urban	No	No	1-3 years	Oral hypog	No		2	Every 2 mo			142	89	96.5	70	1.8	21.6	6.3	6.1	6.8		No	Yes	Yes	Yes	Yes	Yes	No	No	Yes	Yes	No	Yes	No	Yes	Yes	Yes
104	TTH	Male	55	Tertiary	Public Sec	Married	Yes	Muslim		Dagomba		>GHS 2000-	Urban	Yes	No	4-6 years	Oral hypog	No		5	Monthly			130	85	86.5	61	1.34	34	5.1	4.8	5.4		Yes	Yes	Yes	Yes	No	Yes	Yes	Don't know	Yes	No	No	Yes	Yes	Yes	Yes	No
105	TTH	Male	36	Tertiary	Public Sec	Single	Yes	Muslim		Dagomba		GHS 500-10	Urban	Don't kno	No	1-3 years	Insulin	No		1	Monthly			140	90	86.5	72	1.67	25.8	6.3	5.5	6.7		Yes	Yes	Don't know	Don't know	Yes	Yes	Yes	Yes	Yes	Yes	No	Yes	Yes	Yes	Yes	Yes
1	TTH	Female	64	Tertiary	No employm	Married	Yes	Muslim		Dagomba		>GHS 1000-	Rural	No	No	4-6 years	Oral hypog	No		6	Every 2 mo			156	85	114	99	1.64	37	7.4	6.4	9.1		Yes	Yes	Don't know	Yes	Yes	Yes	No	No	Yes	No	No	Yes	Yes	Yes	Yes	Yes
2	TTH	Male	50	No formal	Self-emplo	Married	Yes	Muslim		Others	F	<GHS 500	Rural	No	No	>=10 years	Oral hypog	Yes	Hypertensi	10	Every 2 mo			151	75	88.5	64	1.72	22	6.8	7.5	7		Yes	Don't know	Yes	Yes	Yes	Yes	No	Don't know	Yes	Don't know	No	Yes	Yes	Yes	Don't know	Yes
3	TTH	Male	70	No formal	Self-emplo	Married	Yes	Muslim		Dagomba		<GHS 500	Urban	Don't kno	No	4-6 years	Oral hypog	No		4	Every 2 mo			126	75	68.5	74	1.78	23.5	8.3	6.3	7.2		Yes	Don't know	No	Yes	Yes	Don't know	Don't know	Yes	Yes	No	No	Yes	Yes	Yes	Yes	Yes
4	TTH	Female	65	No formal	No employm	Married	Yes	Muslim		Dagomba		<GHS 500	Rural	Yes	No	>=10 years	Oral hypog	Not sure		10	Every 2 mo			109	67	99	51	1.4	26	8.5	7.1	7.2		No	Don't know	No	Yes	Yes	No	Yes	Yes	Yes	Don't know	No	No	No	Yes	Yes	Yes
5	TTH	Female	60	No formal	No employm	Widowed	Yes	Muslim		Gonja		<GHS 500	Urban	No	No	4-6 years	Oral hypog	No		5	Monthly			141	72	104	71	1.55	29.55	6.7	9	8.5		No	No	No	Yes	Yes	No	No	Yes	Yes	Yes	Yes	Yes	Yes	No	No	Yes
6	TTH	Female	74	No formal	Self-emplo	Married	Yes	Muslim		Others	k	<GHS 500	Urban	No	No	4-6 years	Oral hypog	No		6	Monthly			162	85	109	70	1.9	19.4	20.4	12	9.3		No	Don't know	Don't know	Don't know	Don't know	Don't know	No	Don't know	Yes	Don't know	Don't know	Yes	Yes	Yes	Yes	Yes
7	TTH	Female	69	Tertiary	Public Sec	Married	Yes	Muslim		Mamprusi		GHS 500-10	Urban	Yes	No	>=10 years	Oral hypog	Yes	Hypertensi	12	Every 2 mo			160	80	117	82.5	1.8	25.5	6.3	8	7.8		Don't know	Yes	Yes	Yes	Yes	Yes	No	Yes	Yes	Yes	No	No	Yes	Yes	Yes	No
8	TTH	Female	48	No formal	Self-emplo	Divorced	No	Muslim		Dagomba		<GHS 500	Urban	Yes	No	>=10 years	Oral hypog	No		16	Every 2 mo			198	78	111.5	86	1.53	36.7	7.4	6.4	8.3		No	No	Don't know	Don't know	Yes	Yes	No	No	Yes	No	No	Yes	No	Yes	No	Yes
10	TTH	Female	70	No formal	Self-emplo	Widowed	No	Muslim		Gonja		<GHS 500	Rural	Don't kno	No	4-6 years	Oral hypog	No		4	Every 2 mo			144	93	111.5	79	1.79	24.7	6.9	15.4	9.8		Yes	Don't know	Yes	Yes	Yes	Don't know	Don't know	Yes	Yes	Don't know	Don't know	Yes	Yes	Don't know	Don't know	Yes
11	TTH	Female	58	No formal	No employm	Married	Yes	Muslim		Dagomba		GHS 500-10	Rural	No	No	4-6 years	Oral hypog	No		5	Every 2 mo			137	89	114	81	1.9	22.4	8.4	8.1	6.6		Don't know	Yes	Yes	Yes	Yes	Don't know	Don't know	No	No	Yes	Yes	Yes	Yes	Yes	Yes	Yes
12	TTH	Female	45	No formal	Self-emplo	Married	Yes	Christian		Others	G	<GHS 500	Urban	Don't kno	No	>=10 years	Oral hypog	No		27	Every 2 mo			123	77	81.5	53	1.93	14.2	7.8	9	9.1		No	No	Don't know	Yes	Yes	Don't know	No	Yes	Yes	No	No	Yes	Yes	Yes	Yes	Yes
13	TTH	Male	70	SHS	No employm	Married	Yes	Muslim		Dagomba		<GHS 500	Urban	No	No	1-3 years	Oral hypog	No		1	Monthly			143	78	89	63	1.9	17.4	7.2	5.5	5.2		No	Yes	Don't know	Yes	Yes	Yes	Yes	No	Yes	Yes	No	Yes	Yes	Yes	Don't know	Yes
14	TTH	Female	62	No formal	Self-emplo	Widowed	Yes	Muslim		Dagomba		<GHS 500	Urban	No	No	1-3 years	Oral hypog	No		2	Every 2 mo			150	78	101.5	74	1.92	20	7.4	4	6.7		Yes	Don't know	Yes	Don't know	Yes	Don't know	Yes	No	Yes	Don't know	No	Yes	Yes	Yes	Don't know	No
15	TTH	Male	70	No formal	Self-emplo	Married	Yes	Muslim		Gonja		GHS 500-10	Rural	Yes	No	4-6 years	Insulin	Yes	Hypoactive	6	Every 2 mo			156	71	124.5	83	1.6	32	10.8	6.6	6.1		No	Yes	Yes	Yes	Yes	Yes	Yes	Yes	Yes	No	No	Yes	Yes	Yes	Yes	Yes
16	TTH	Female	71	No formal	No employm	Married	Yes	Muslim		Dagomba		<GHS 500	Rural	No	No	>=10 years	Insulin	No		10	Every 2 mo			114	75	111.5	79	1.6	30	7.4	13.2	6.7		No	Don't know	Don't know	Don't know	Yes	Don't know	Yes	Yes	Yes	No	Yes	Yes	Yes	Yes	Yes	Yes
17	TTH	Female	63	No formal	Self-emplo	Widowed	Yes	Christian		Dagomba		<GHS 500	Rural	No	No	>=10 years	Oral hypog	Yes	Retinopath	10	Every 2 mo			110	74	89	55	1.64	20.4	6.5	7.4	7.9		Yes	Don't know	Don't know	Yes	Yes	Don't know	Don't know	Don't know	Yes	Yes	No	Yes	Yes	Yes	Don't know	Yes
18	TTH	Male	54	No formal	Self-emplo	Married	Yes	Muslim		Dagomba		<GHS 500	Urban	No	No	>=10 years	Both oral	Yes	Nephropath	17	Monthly			117	85	71	70	1.73	23.4	6.3	9.3	6.4		No	Yes	Yes	Yes	Yes	Yes	Yes	Yes	Yes	Yes	No	Yes	Yes	Yes	Yes	Yes
19	TTH	Female	74	No formal	Self-emplo	Married	No	Muslim		Dagomba		GHS 500-10	Urban	No	No	7-9 years	Oral hypog	No		2	Every 2 mo			141	74	84	75	1.69	26.2	8.9	6.9	7.4		Yes	Don't know	No	Yes	Yes	Don't know	Don't know	No	Yes	Yes	No	Yes	Yes	Yes	Yes	Yes
20	TTH	Female	50	No formal	Self-emplo	Married	No	Muslim		Dagomba		<GHS 500	Urban	No	No	4-6 years	Insulin	No		6	Every 2 mo			140	91	109	69.5	1.1	57	8.4	6.1	17.6		Yes	Don't know	No	Yes	Yes	No	Yes	Yes	Yes	Yes	Yes	Yes	Yes	Yes	Yes	No
21	TTH	Female	46	No formal	Self-emplo	Married	No	Muslim		Gonja		<GHS 500	Rural	No	No	1-3 years	Oral hypog	No		1	Monthly			120	70	107	82.5	1.66	29.9	6.2	7.8	7.2		Don't know	No	No	No	No	No	Don't know	Don't know	Yes	Don't know	Don't know	Yes	Don't know	Yes	Yes	Yes
22	TTH	Male	64	No formal	No employm	Married	No	Christian		Dagomba		>GHS 1000-	Urban	Don't kno	No	7-9 years	Oral hypog	No		7	Every 2 mo			119	70	114	75	1.66	21.4	7.3	7.9	7.3		No	Yes	Yes	Yes	Yes	Yes	Yes	No	Yes	Don't know	No	Yes	Yes	Yes	Yes	No
23	TTH	Female	58	No formal	Public Sec	Married	No	Muslim		Gonja		<GHS 500	Rural	Yes	No	4-6 years	Both oral	No		4	Every 2 mo			118	70	86.5	58	1.9	16	7.9	8	6.7		Don't know	Don't know	Yes	No	Yes	Yes	No	No	Yes	Yes	No	No	Yes	Yes	Yes	Yes
24	TTH	Female	69	Primary	Public Sec	Married	Yes	Christian		Dagomba		<GHS 500	Rural	No	Yes	1-3 years	Insulin	No		1	Every 2 mo			146	72	91.5	64	1.9	17.7	4.7	4.5	4.4		Yes	Don't know	Don't know	No	Yes	Yes	Yes	No	Yes	Yes	Yes	Yes	Yes	Yes	Yes	Yes
25	TTH	Female	50	JHS	No employm	Widowed	No	Muslim		Dagomba		<GHS 500	Urban	Yes	No	1-3 years	Insulin	No		10	Monthly			149	88	96.5	78.5	1.82	23.7	6.9	7.8	5.3		Yes	No	Yes	Yes	Yes	No	No	Yes	Yes	No	Yes	Yes	Yes	No	No	Yes
26	TTH	Male	60	No formal	Self-emplo	Married	Yes	Muslim		Dagomba		<GHS 500	Urban	No	No	>=10 years	Insulin	No		13	Yearly			148	83	91.5	79	1.72	26.7	7	8.8	6.8		No	No	Yes	Yes	Yes	Don't know	Don't know	Yes	Yes	Yes	No	Yes	Yes	Yes	Yes	Yes
27	TTH	Female	30	SHS	No employm	Single	Yes	Christian		Gonja		<GHS 500	Rural	No	No	7-9 years	Insulin	No		7	Every 2 mo			148	111	76	55	1.6	21.5	6.2	5	25.4		Yes	No	Don't know	Yes	Yes	Don't know	No	Yes	Yes	Yes	No	Yes	Yes	Yes	Yes	Yes
28	TTH	Male	37	Tertiary	Private Se	Married	Yes	Muslim		Dagomba		GHS 500-10	Urban	Yes	No	1-3 years	Insulin	No		1	Every 2 mo			132	94	102	67	1.67	24	5.3	4.8	5.1		Yes	Yes	Yes	Yes	Yes	Yes	No	No	Yes	Yes	No	Yes	Yes	Yes	Yes	Yes
29	TTH	Female	76	No formal	No employm	Widowed	Yes	Muslim		Dagomba		<GHS 500	Urban	Don't kno	No	>=10 years	Both oral	No		10	Every 2 mo			128	71	112	63	1.8	19.4	6.7	8.9	6.7		Don't know	Don't know	Don't know	Don't know	Yes	Yes	Don't know	Yes	Yes	No	No	Yes	Yes	Yes	Yes	Yes
30	TTH	Female	40	Primary	No employm	Married	Yes	Muslim		Others	C	<GHS 500	Rural	Yes	No	4-6 years	Oral hypog	Yes	Hypertensi	4	Every 2 mo			121	83	114.5	75	1.9	20.8	6.1	6.2	7.3		Don't know	Don't know	Don't know	Yes	Yes	Yes	Don't know	Yes	Yes	No	No	Yes	Yes	Yes	Yes	Yes
31	TTH	Female	53	JHS	Self-emplo	Married	Yes	Muslim		Dagomba		GHS 500-10	Urban	Yes	No	1-3 years	Oral hypog	Yes	Hypertensi	1	Every 2 mo			145	78	104	76	1.81	23.2	8.4	8.3	7.9		Yes	No	Don't know	Yes	No	Yes	No	Yes	Yes	Don't know	Don't know	Yes	Yes	Yes	Yes	No
32	TTH	Female	56	No formal	No employm	Widowed	Yes	Muslim		Dagomba		<GHS 500	Urban	Yes	No	4-6 years	Oral hypog	Yes	Hypertensi	3	Every 2 mo			107	72	97	69	1.55	28.72	7.9	7	5.9		Don't know	Don't know	Don't know	Don't know	Yes	No	No	Don't know	Yes	No	No	Yes	Yes	Yes	Don't know	Yes
33	TTH	Male	45	JHS	Public Sec	Married	Yes	Muslim		Dagomba		<GHS 500	Urban	No	No	1-3 years	Insulin	Yes	Hypertensi	3	Every 2 mo			139	91	93	67	1.58	26.8	6.3	4.9	6.5		No	Yes	Don't know	Don't know	Yes	Yes	Yes	No	Yes	No	No	Yes	Yes	Yes	Don't know	Yes
34	TTH	Female	84	No formal	Private Se	Widowed	Yes	Christian		Dagomba		<GHS 500	Rural	Don't kno	No	4-6 years	Oral hypog	Yes	Hypertensi	4	Every 2 mo			178	102	107	79	1.91	21.7	6.5	7.9	5.9		Yes	Don't know	Yes	Yes	Yes	Don't know	Yes	Yes	Yes	Yes	Yes	Yes	Yes	Yes	Don't know	No
35	TTH	Female	50	No formal	Self-emplo	Widowed	Yes	Muslim		Dagomba		<GHS 500	Urban	Don't kno	No	4-6 years	Oral hypog	Yes	Retinopath	5	Every 6 mo			123	82	94	76	1.9	21	6.3	7.8	7.8		Yes	Don't know	Yes	Yes	Yes	Don't know	Yes	Yes	Yes	No	No	Yes	Yes	Yes	Yes	Yes
36	TTH	Male	51	No formal	Public Sec	Divorced	No	Muslim		Dagomba		<GHS 500	Urban	Don't kno	Yes	1-3 years	Oral hypog	Yes	Hypertensi	3	Every 2 mo			154	87	99	90	1.68	31.9	8.3	7.4	5.3		Don't know	Don't know	Yes	Yes	Yes	No	No	Yes	Yes	No	Yes	Yes	Yes	Yes	Yes	Yes
37	TTH	Female	37	SHS	Self-emplo	Married	Yes	Muslim		Dagomba		<GHS 500	Urban	Yes	No	1-3 years	Oral hypog	No		2	Monthly			113	75	100	75	1.66	27.2	8.4	6.4	6.1		Don't know	No	Don't know	Don't know	Yes	Don't know	Yes	No	Yes	No	Don't know	Yes	Yes	Yes	Yes	Yes
38	TTH	Male	60	No formal	No employm	Married	No	Christian		Mamprusi		GHS 500-10	Urban	Don't kno	No	1-3 years	Oral hypog	No		1	Every 2 mo			143	82	107	77	1.6	30.8	7.5	8.6	7.6		Yes	Yes	Yes	Yes	Yes	No	No	No	Yes	Yes	Yes	Yes	Yes	Yes	Yes	Yes
39	TTH	Female	78	No formal	Self-emplo	Married	Yes	Muslim		Dagomba		<GHS 500	Rural	Yes	No	4-6 years	Both oral	Yes	Retinopath	5	Every 2 mo			135	89	94	67	1.58	26.8	7.3	8	7.8		Don't know	Don't know	Yes	Don't know	Yes	Yes	Don't know	Yes	Yes	No	Don't know	Yes	Yes	Yes	Yes	Yes
40	TTH	Female	69	No formal	No employm	Married	Yes	Muslim		Others	H	<GHS 500	Urban	Yes	No	7-9 years	Oral hypog	Yes	Hypertensi	7	Every 2 mo			205	86	117	85	1.55	35.4	7	8.4	6.9		No	Yes	Don't know	Don't know	Yes	Yes	No	No	Yes	No	No	Yes	Yes	Yes	No	No
42	TTH	Female	51	No formal	No employm	Married	No	Christian		Mamprusi		<GHS 500	Rural	No	No	1-3 years	Oral hypog	Yes	Retinopath	1	Monthly			120	80	91.5	85	1.74	28	12.7	7.9	8		Don't know	Don't know	Don't know	No	Yes	Yes	Yes	Don't know	Yes	Don't know	No	Yes	Yes	No	Don't know	No
43	TTH	Female	54	No formal	Self-emplo	Divorced	Yes	Muslim		Dagomba		GHS 500-10	Urban	Yes	No	>=10 years	Both oral	Yes	Hypertensi	2	Every 2 mo			115	82	114.5	89	1.7	31.8	8.1	6.7	7		Yes	Yes	Yes	Yes	Yes	Yes	Don't know	Don't know	Yes	Don't know	No	Yes	Yes	Yes	Yes	Yes
44	TTH	Female	73	No formal	Self-emplo	Married	Yes	Muslim		Dagomba		<GHS 500	Urban	No	No	1-3 years	Oral hypog	No		1	Every 2 mo			116	71	94	72.5	1.91	19.9	7.1	8.4	7.3		Yes	Don't know	Don't know	Yes	Yes	Don't know	Yes	Yes	Yes	Don't know	Don't know	Yes	Yes	Yes	Yes	No
45	TTH	Female	62	No formal	Self-emplo	Widowed	Yes	Muslim		Mamprusi		<GHS 500	Urban	No	No	1-3 years	Oral hypog	No		1	Every 2 mo			184	101	107	100	1.7	34.6	7	8.7	8.1		No	Don't know	Don't know	Yes	Yes	Don't know	No	Yes	No	Yes	No	Yes	Yes	Yes	Yes	Yes
46	TTH	Female	54	JHS	Self-emplo	Married	No	Muslim		Dagomba		<GHS 500	Urban	Yes	No	>=10 years	Both oral	Yes	Retinopath	17	Every 2 mo			165	86	97	80	1.62	30.5	6.8	12	7		Yes	Don't know	Yes	Yes	No	Yes	No	Yes	Yes	No	No	Yes	Don't know	Yes	Don't know	Yes
47	TTH	Male	72	Tertiary	Self-emplo	Married	Yes	Muslim		Dagomba		>GHS 1000-	Urban	No	No	4-6 years	Oral hypog	No		5	Every 2 mo			116	85	89	73	1.65	26.8	6.4	6.2	5.8		Yes	Yes	Yes	Yes	Yes	Don't know	No	Yes	Yes	Don't know	No	Yes	Yes	Yes	Yes	Yes
48	TTH	Male	60	No formal	Self-emplo	Married	No	Christian		Dagomba		<GHS 500	Rural	No	No	1-3 years	Oral hypog	No		1	Every 2 mo			114	80	114	73	1.9	20.2	6.4	6.1	7		No	Yes	No	Yes	Don't know	Don't know	No	Yes	Yes	No	No	Yes	Yes	Yes	Yes	Yes
49	TTH	Male	65	Tertiary	Public Sec	Married	Yes	Christian		Others		GHS 500-10	Rural	No	No	1-3 years	Oral hypog	Yes	Heart dise	1	Monthly			166	55	76.5	49	1.3	28.9	6.1	7.4	5.3		No	Don't know	Yes	No	Yes	Don't know	Yes	Yes	Yes	No	No	Yes	Yes	Yes	Yes	Yes
50	TTH	Female	72	No formal	Self-emplo	Married	Yes	Christian		Dagomba		GHS 500-10	Rural	Yes	No	1-3 years	Insulin	No		2	Every 2 mo			113	71	81.5	54	1.61	20.8	8	6.8	7.6		Yes	Don't know	Don't know	Yes	Yes	Yes	Yes	Yes	Yes	No	No	Don't know	Yes	Don't know	Don't know	Yes
57	TTH	Male	46	SHS	Public Sec	Married	No	Muslim		Dagomba		<GHS 500	Rural	No	No	1-3 years	Oral hypog	Yes	Neuropathy	6	Monthly			142	94	86.5	69	1.85	20.2	5.9	5.6	5.4		Yes	Yes	Don't know	Don't know	Yes	No	No	Don't know	Don't know	No	No	Yes	Yes	No	Yes	Yes
58	TTH	Female	73	No formal	No employm	Widowed	Yes	Muslim		Dagomba		<GHS 500	Urban	No	No	4-6 years	Oral hypog	No		4	Every 2 mo			106	56	84	49	1.71	16.8	7	7.5	7		No	No	Yes	No	Yes	Don't know	Yes	Yes	Yes	No	Yes	Yes	Yes	Yes	Yes	Yes
59	TTH	Male	50	Tertiary	Self-emplo	Married	Yes	Muslim		Dagomba		GHS 500-10	Urban	Don't kno	No	7-9 years	Both oral	No		7	Every 2 mo			148	86	84	60	1.91	16.4	4.2	5	4.5		No	Yes	Don't know	Yes	Yes	Yes	Yes	No	Yes	No	No	Yes	No	Yes	Yes	Yes
60	TTH	Male	58	Tertiary	Public Sec	Married	Yes	Muslim		Dagomba		>GHS 2000-	Urban	Don't kno	No	4-6 years	Both oral	Yes	Hypoactive	5	Every 2 mo			161	100	104	85	1.78	26.8	6.5	6	7		No	Yes	Yes	Yes	Yes	Yes	No	Yes	Yes	No	No	Yes	No	No	Yes	Yes
51	TTH	Male	69	SHS	No employm	Married	Yes	Muslim		Dagomba		<GHS 500	Urban	Don't kno	No	1-3 years	Oral hypog	No		2	Every 2 mo			209	121	41	86	1.8	26.5	7.2	5.8	4.2		No	Yes	No	No	Yes	Yes	No	No	Yes	Don't know	No	Yes	Yes	Yes	Yes	Yes
52	TTH	Female	43	Tertiary	Public Sec	Married	Yes	Muslim		Others	D	GHS 500-10	Urban	Yes	No	1-3 years	Oral hypog	Yes	Retinopath	6	Every 2 mo			107	74	120	97	1.69	33.9	6.7	6.3	7.4		No	Yes	Yes	Yes	Yes	No	No	No	Yes	No	No	Yes	Yes	Yes	Yes	Yes
53	TTH	Male	58	Tertiary	Public Sec	Married	Yes	Christian		Dagomba		>GHS 3000	Urban	No	No	7-9 years	Both oral	No		4	Every 2 mo			136	79	98	86	1.7	19.7	6.7	6.1	6.7		Yes	Yes	Yes	Yes	Yes	Yes	No	Don't know	Yes	Don't know	Don't know	Yes	Yes	Yes	Yes	Yes
54	TTH	Female	66	No formal	No employm	Married	Yes	Muslim		Dagomba		<GHS 500	Urban	Yes	No	>=10 years	Both oral	Yes	Retinopath	10	Every 2 mo			127	73	84	58	1.53	24.8	6.1	24.2	7.2		No	Yes	No	Don't know	Yes	No	No	No	Yes	No	No	Yes	Don't know	Don't know	Don't know	Yes
55	TTH	Female	50	JHS	Self-emplo	Married	Yes	Christian		Akan		>GHS 2000-	Urban	Yes	No	7-9 years	Oral hypog	No		7	Every 2 mo			123	70	107	85	1.63	32	6.1	5.4	7.1		Yes	Yes	Yes	Yes	Yes	Yes	Don't know	No	Yes	No	Yes	Yes	Don't know	Yes	Yes	Yes
106	TCH	Female	63	No formal	Self-emplo	Married	Yes	Muslim		Dagomba		<GHS 500	Rural	Yes	No	4-6 years	Oral hypog	No		5	Monthly			106	73	94	57	1.7	19.7	7.6	6.3	8.3		Don't know	Don't know	Yes	Yes	Yes	Yes	Don't know	Yes	Yes	No	No	Yes	Yes	Yes	Yes	Yes
107	TCH	Male	56	No formal	Self-emplo	Married	Yes	Christian		Dagomba		<GHS 500	Rural	No	Yes	1-3 years	Oral hypog	Yes	Diabetic f	1	Monthly			136	91	104	84	1.75	27.4	4.9	6	5.4		Don't know	Don't know	No	No	Don't know	Don't know	Don't know	Don't know	Yes	Don't know	Don't know	Yes	Yes	Yes	No	No
108	TCH	Female	87	Tertiary	No employm	Widowed	Yes	Christian		Dagomba		<GHS 500	Urban	Yes	No	7-9 years	Oral hypog	No		15	Monthly			146	89	97	57	1.65	20.9	7	7.9	9.1		Yes	Yes	Yes	Yes	Yes	Don't know	No	Yes	Yes	Yes	No	Yes	Yes	Yes	Yes	Yes
108	TTH	Male	53	Primary	Public Sec	Married	No	Muslim		Frafra		GHS 500-10	Urban	Don't kno	No	>=10 years	Insulin	No		12	Monthly			124	72	103	84	1.65	30.9	8.6	4.3	3.9		Don't know	Don't know	Yes	No	Yes	No	No	No	Yes	No	No	Yes	Yes	Yes	Yes	Yes
109	TCH	Female	50	No formal	Self-emplo	Widowed	Yes	Muslim		Gonja		GHS 500-10	Rural	No	No	>=10 years	Oral hypog	Yes	Hypertensi	10	Monthly			140	93	76	60	1.46	28.2	5	7.2	10.4		Yes	Don't know	Yes	Yes	Don't know	Don't know	No	Yes	Yes	Yes	Yes	Yes	Yes	Yes	No	No
110	TCH	Female	39	SHS	Private Se	Married	Yes	Christian		Gonja		<GHS 500	Urban	Don't kno	No	1-3 years	Oral hypog	No		2	Every 2 mo			120	89	81.5	59	1.73	19.7	7.6	6	8.1		Yes	No	Yes	Yes	Yes	Don't know	No	Yes	No	No	Yes	Yes	Yes	Yes	Yes	Yes
111	TCH	Female	53	No formal	No employm	Widowed	Yes	Christian		Dagomba		<GHS 500	Urban	Yes	No	7-9 years	Oral hypog	No		8	Every 2 mo			131	65	93	70	1.65	25.7	7.4	6.5	7		Yes	No	Yes	Yes	Yes	Yes	No	Yes	Yes	Yes	No	Yes	Yes	Yes	Yes	Yes
112	TCH	Male	45	Tertiary	Public Sec	Married	Yes	Christian		Frafra		GHS 500-10	Urban	Yes	No	4-6 years	Oral hypog	No		5	Monthly			129	86	86.5	70	1.8	21.6	4.6	5.1	4.9		Yes	No	Yes	Yes	Yes	Yes	No	Yes	Yes	Yes	No	Yes	Yes	Yes	Yes	Yes
113	TCH	Male	40	Tertiary	Public Sec	Married	Yes	Christian		Mamprusi		GHS 500-10	Urban	No	No	4-6 years	Oral hypog	No		5	Every 2 mo			135	91	86	75	1.7	25.9	5.9	6.1	6.3		Yes	Yes	Yes	Yes	Yes	No	No	Yes	Yes	Yes	No	Yes	Yes	Yes	Yes	Yes
114	TCH	Male	46	No formal	Self-emplo	Married	Yes	Muslim		Dagomba		<GHS 500	Urban	No	No	1-3 years	Insulin	No		3	Monthly			110	70	96.5	68	1.78	21.5	11.1	11.6	18.8		Yes	Yes	Yes	Yes	Yes	Don't know	Don't know	Yes	Yes	Yes	No	Yes	Yes	Yes	Yes	Yes
115	TCH	Female	53	No formal	No employm	Divorced	Yes	Muslim		Dagomba		<GHS 500	Urban	Yes	No	4-6 years	Insulin	No		5	Every 2 mo			146	92	89	68	1.6	26.5	6.7	6.4	8.1		Yes	Yes	Yes	Yes	Yes	Yes	No	Yes	Yes	Yes	No	Yes	Yes	Yes	Yes	Yes
116	TCH	Female	70	No formal	No employm	Married	Yes	Christian		Gonja		<GHS 500	Urban	No	No	4-6 years	Oral hypog	No		3	Monthly			164	90	112	82	1.6	32	9.3	15.2	17		No	Yes	Yes	Yes	Yes	Don't know	Don't know	Yes	Yes	No	No	Yes	Yes	Yes	Yes	Yes
117	TCH	Female	62	No formal	No employm	Widowed	Yes	Muslim		Dagomba		<GHS 500	Urban	Don't kno	No	4-6 years	Insulin	No		5	Monthly			130	67	112	59	1.64	21.9	7.8	10	6.8		Don't know	Don't know	Yes	Yes	Yes	Yes	Yes	Don't know	Yes	No	No	Yes	Yes	Yes	Yes	Yes
118	TCH	Male	61	No formal	Self-emplo	Single	Yes	Christian		Mamprusi		GHS 500-10	Rural	Yes	No	1-3 years	Insulin	No		2	Monthly			129	65	97	58	1.73	19.4	6.3	7	5.4		No	Yes	No	Yes	Yes	Don't know	Don't know	Yes	Yes	No	No	Yes	Yes	Yes	Yes	Yes
119	TCH	Female	80	No formal	No employm	Single	Yes	Christian		Dagomba		<GHS 500	Urban	Yes	No	>=10 years	Oral hypog	Not sure		12	Monthly			162	79	109	79	1.38	41.5	10.2	12	8.9		No	Don't know	Yes	Yes	Yes	Yes	Don't know	Yes	Yes	No	No	Yes	Yes	Yes	Yes	Yes
121	TCH	Female	59	No formal	Self-emplo	Married	Yes	Muslim		Dagomba		GHS 500-10	Rural	No	No	1-3 years	Oral hypog	Yes	Hypoactive	1	Monthly			158	106	92	70	1.72	23.7	7.3	7.1	5.8		Yes	Don't know	Don't know	Don't know	Don't know	No	Don't know	Don't know	Don't know	Don't know	Don't know	No	Yes	Yes	Yes	No
122	TCH	Male	39	Tertiary	Public Sec	Married	Yes	Christian		Others	D	>GHS 1000-	Urban	No	No	7-9 years	Oral hypog	No		7	Monthly			112	70	74	62	1.73	20.2	14.3	13	15.2		No	Yes	Yes	Yes	Yes	Yes	No	No	Yes	Yes	No	Yes	Yes	Yes	Yes	Yes
123	TCH	Female	62	SHS	No employm	Widowed	Yes	Christian		Akan		GHS 500-10	Urban	Yes	No	1-3 years	Oral hypog	Yes	Cognitive	6	Monthly			193	103	109	74	1.65	27.2	10.2	8.2	8.4		No	No	Yes	Yes	Yes	Yes	No	Yes	Yes	Yes	Yes	Yes	Yes	Yes	Yes	Yes
124	TCH	Male	60	No formal	Self-emplo	Divorced	Yes	Muslim		Others	M	GHS 500-10	Urban	No	No	1-3 years	Oral hypog	Yes	Retinopath	3	Monthly			120	80	87	71	1.78	22.4	11.4	7.6	7.3		Yes	Don't know	Yes	Yes	Yes	Yes	Yes	No	Yes	Don't know	Don't know	Yes	Don't know	Yes	Don't know	No
125	TCH	Female	62	No formal	Self-emplo	Married	No	Christian		Frafra		<GHS 500	Urban	Yes	No	4-6 years	Oral hypog	Yes	Hypertensi	1	Monthly			136	67	91.5	75	1.9	20.8	4.8	8.9	7.3		Yes	Don't know	Yes	Don't know	Yes	Yes	Don't know	Yes	Yes	No	No	Yes	Yes	Yes	Don't know	Yes
126	TCH	Female	46	No formal	Self-emplo	Married	Yes	Muslim		Dagomba		<GHS 500	Rural	Yes	No	1-3 years	Oral hypog	No		1	Monthly			105	68	94	67	1.61	25.8	14.3	14.1	11		Don't know	No	Don't know	Don't know	Yes	No	Don't know	Yes	Yes	No	No	Yes	Yes	Yes	Yes	Yes
127	TCH	Female	54	Tertiary	Private Se	Married	Yes	Muslim		Dagomba		>GHS 1000-	Urban	Yes	No	4-6 years	Oral hypog	No		4	Monthly			129	81	101.5	83	1.68	29.4	14.6	9.4	11.3		Yes	No	Yes	Yes	Yes	Don't know	No	Yes	Yes	No	No	Don't know	Yes	Yes	Yes	Yes
128	TCH	Male	61	Tertiary	Public Sec	Married	Yes	Muslim		Dagomba		<GHS 500	Urban	Yes	No	1-3 years	Oral hypog	Yes	Hypertensi	6	Monthly			165	99	110	95	1.85	27.7	11	9.3	12.3		No	No	No	Yes	Yes	Don't know	Yes	Yes	Yes	Yes	No	Yes	Yes	Yes	Yes	Yes
129	TCH	Female	63	No formal	No employm	Widowed	Yes	Muslim		Dagomba		<GHS 500	Urban	Yes	No	1-3 years	Oral hypog	No		3	Monthly			115	70	107	67	1.8	20.7	4.8	9.6	7.9		Don't know	Don't know	Yes	Yes	Yes	Don't know	Yes	Yes	Don't know	No	Yes	Yes	Yes	Yes	Yes	Yes
130	TCH	Male	54	Primary	Self-emplo	Married	Yes	Muslim		Others	H	<GHS 500	Urban	Don't kno	Yes	1-3 years	Oral hypog	Yes	Hypertensi	1	Monthly			145	89	117	108	1.75	35.3	8.9	9.3	7.5		No	Don't know	Yes	Yes	Yes	Don't know	Yes	Yes	Yes	Yes	No	Yes	Yes	Yes	Yes	Yes
131	TCH	Female	60	No formal	Self-emplo	Married	Yes	Muslim		Dagomba		<GHS 500	Urban	Don't kno	No	7-9 years	Oral hypog	No		4	Monthly			100	73	112	68	1.6	26.6	19	16.2	20		No	Don't know	Don't know	Yes	Yes	Don't know	No	Yes	Yes	Don't know	No	Yes	Yes	No	No	Yes
132	TCH	Female	48	No formal	Self-emplo	Married	Yes	Muslim		Dagomba		<GHS 500	Urban	Don't kno	No	1-3 years	Oral hypog	No		1	Monthly			134	70	91.5	50	1.64	18.6	8.7	15.5	12.6		No	Don't know	Don't know	Don't know	Yes	Don't know	Yes	Yes	Yes	Don't know	No	Yes	Yes	Yes	Yes	Yes
133	TCH	Female	51	No formal	Self-emplo	Married	No	Muslim		Others	H	<GHS 500	Urban	Yes	No	4-6 years	Oral hypog	Yes	Hypertensi	4	Monthly			122	65	104.5	96	1.75	31.4	8.6	7.2	8		Don't know	No	Don't know	Yes	Yes	Yes	Don't know	No	Yes	No	No	Yes	Yes	Yes	Yes	Yes
134	TCH	Female	74	No formal	No employm	Married	No	Muslim		Dagomba		<GHS 500	Urban	Don't kno	No	4-6 years	Oral hypog	Yes	Hypertensi	4	Monthly			140	85	107	56	1.55	23.3	5.3	4.6	7		Don't know	Don't know	Don't know	No	Don't know	Don't know	Don't know	Don't know	Don't know	Don't know	Don't know	Yes	Yes	Don't know	Don't know	Don't know
135	TCH	Female	60	Primary	Self-emplo	Married	Yes	Muslim		Akan		<GHS 500	Urban	No	No	4-6 years	Oral hypog	Yes	Neuropathy	1	Monthly			129	81	99	62	1.5	27.6	7.7	10	11		Don't know	No	Yes	Don't know	Yes	Don't know	Don't know	Don't know	Yes	No	No	Yes	Yes	Yes	Don't know	Yes
136	TCH	Male	62	No formal	Public Sec	Married	Yes	Muslim		Mamprusi		<GHS 500	Urban	No	Yes	1-3 years	Oral hypog	No		3	Monthly			140	80	117	91	1.71	31.1	5.4	3.1	6.4		Don't know	No	No	No	Yes	Don't know	Don't know	No	Yes	Don't know	Don't know	Yes	Yes	Yes	No	Yes
137	TCH	Female	47	No formal	Self-emplo	Married	No	Muslim		Dagomba		<GHS 500	Urban	No	No	1-3 years	Oral hypog	No		1	Monthly			153	92	104	60	1.45	28.5	5.7	6	6		Yes	Don't know	No	Yes	Yes	No	Yes	Yes	Yes	Yes	No	Yes	Yes	Yes	Don't know	Yes
138	TCH	Female	59	Tertiary	Private Se	Widowed	Yes	Christian		Akan		GHS 500-10	Rural	No	No	1-3 years	Oral hypog	No		3	Monthly			156	95	124	80	1.73	26.73	10.8	9.5	6.8		No	Yes	Yes	Yes	Yes	No	Yes	Yes	Yes	No	No	No	Yes	Yes	Yes	Yes
139	TCH	Female	49	No formal	Self-emplo	Divorced	Yes	Muslim		Dagomba		<GHS 500	Urban	Yes	No	4-6 years	Insulin	No		6	Monthly			136	101	81.5	65	1.6	25.4	5.3	7	6.4		Yes	No	Yes	Yes	Yes	Don't know	No	Yes	Yes	Yes	No	Yes	Yes	Yes	Yes	Yes
140	TCH	Female	50	No formal	Public Sec	Married	Yes	Christian		Dagomba		<GHS 500	Urban	Yes	No	4-6 years	Oral hypog	No		5	Monthly			154	82	112	66	1.69	23.1	12.1	17.5	12.5		Yes	Don't know	Don't know	Don't know	Don't know	Don't know	Yes	Don't know	Yes	Don't know	Yes	Yes	Yes	Yes	Don't know	No
141	TCH	Female	43	No formal	Self-emplo	Married	Yes	Muslim		Dagomba		<GHS 500	Rural	No	No	1-3 years	Oral hypog	Yes	Hypertensi	2	Monthly			139	77	78	55	1.64	20.4	6.2	8.2	7		Don't know	Don't know	Don't know	Don't know	Yes	Don't know	Don't know	Don't know	No	Don't know	Don't know	Yes	Don't know	Yes	Don't know	Yes
142	TCH	Female	53	JHS	Public Sec	Married	Yes	Muslim		Dagomba		GHS 500-10	Urban	Yes	No	4-6 years	Both oral	No		20	Monthly			124	72	103	84	1.65	30.9	8.6	3.9	4.3		Don't know	Don't know	Yes	No	Yes	No	No	Yes	Yes	No	No	Yes	Yes	Yes	Yes	Yes
143	TCH	Female	48	No formal	Self-emplo	Married	Yes	Muslim		Dagomba		GHS 500-10	Urban	Yes	No	1-3 years	Oral hypog	Yes	Neuropathy	3	Monthly			130	78	104	87	1.64	32.3	13.3	9.9	12.1		No	Don't know	Yes	Yes	Yes	Don't know	Don't know	Yes	Yes	No	No	Yes	Yes	Yes	Yes	Yes
144	TCH	Female	62	Tertiary	No employm	Married	Yes	Muslim		Dagomba		<GHS 500	Urban	Yes	No	>=10 years	Oral hypog	No		12	Monthly			120	82	98	70	1.76	22.6	8.2	13.2	11.5		No	Yes	No	Yes	Yes	Yes	No	Yes	Yes	Yes	Yes	Yes	Yes	Yes	Yes	No
145	TCH	Female	50	No formal	Self-emplo	Married	Yes	Christian		Dagomba		<GHS 500	Urban	Don't kno	No	1-3 years	Oral hypog	Yes	Hypertensi	3	Monthly			155	87	123	90	1.56	37	9.4	13.2	9.9		Yes	Yes	Yes	Yes	Yes	Yes	Don't know	Yes	Yes	Yes	Don't know	Yes	Yes	Yes	Yes	Yes
146	TCH	Female	55	No formal	Self-emplo	Married	Yes	Muslim		Dagomba		<GHS 500	Urban	No	No	>=10 years	Both oral	Yes	Hypertensi	14	Monthly			123	79	115	84	1.68	29.8	16	11.7	14.3		Yes	No	Yes	Yes	Yes	Yes	Don't know	Yes	Yes	Yes	No	Don't know	Yes	Yes	Yes	Yes
147	TCH	Male	61	Tertiary	No employm	Married	Yes	Christian		Others	E	GHS 500-10	Urban	Yes	No	>=10 years	Oral hypog	Yes	Hypertensi	2	Monthly			118	74	114	72.5	1.7	25.1	7.5	5.6	12.5		Yes	Yes	Yes	Don't know	Yes	Yes	Yes	No	Yes	Yes	Yes	Yes	Yes	Yes	Yes	Yes
148	TCH	Female	39	No formal	No employm	Married	No	Muslim		Dagomba		<GHS 500	Urban	No	No	1-3 years	Oral hypog	No		1	Monthly			154	82	122	67	1.55	27.9	7.8	6.2	10.1		Yes	Don't know	Don't know	Don't know	Yes	Don't know	No	Yes	Yes	Don't know	Don't know	Yes	Yes	Yes	No	No
150	TCH	Female	41	No formal	Self-emplo	Married	Yes	Muslim		Dagomba		<GHS 500	Urban	Yes	No	4-6 years	Insulin	Yes	Hypertensi	6	Monthly			149	95	104	85	1.64	32	12.7	4.2	5.8		Yes	Don't know	Yes	Yes	Don't know	No	Yes	Yes	Yes	Don't know	Don't know	Yes	Yes	Yes	Yes	Yes
151	TCH	Female	60	No formal	Self-emplo	Married	Yes	Muslim		Dagomba		<GHS 500	Urban	Yes	No	1-3 years	Oral hypog	Yes	Neuropathy	2	Monthly			146	75	117	74	1.6	29	6.7	5.8	6.5		Don't know	Don't know	Don't know	Yes	Yes	Yes	Yes	Yes	Yes	No	Yes	Yes	Yes	Yes	Yes	Yes
152	TCH	Female	63	No formal	Self-emplo	Married	Yes	Muslim		Dagomba		<GHS 500	Urban	Don't kno	No	4-6 years	Oral hypog	Yes	Hypertensi	6	Monthly			142	80	99	74	1.64	28	5.8	7.2	9		No	Don't know	Don't know	Yes	Yes	Don't know	Don't know	Yes	Yes	No	No	Yes	Yes	Yes	Yes	Yes
153	TCH	Female	50	No formal	Self-emplo	Married	Yes	Muslim		Dagomba		<GHS 500	Urban	No	No	>=10 years	Oral hypog	No		10	Monthly			126	67	96.5	56	1.56	23	7.3	8.7	8.2		No	Don't know	Yes	Yes	Yes	Yes	No	Yes	Yes	Yes	No	Yes	Yes	Yes	Yes	Yes
155	TCH	Female	53	No formal	Self-emplo	Married	Yes	Muslim		Dagomba		<GHS 500	Rural	No	No	1-3 years	Oral hypog	No		1	Monthly			114	70	86	57	1.84	17	8.4	4.8	8		No	Don't know	No	Yes	Yes	Don't know	Yes	Yes	Yes	Yes	No	Yes	Yes	Yes	Yes	Yes
156	TCH	Female	39	JHS	Self-emplo	Married	Yes	Muslim		Dagomba		<GHS 500	Urban	Yes	No	4-6 years	Oral hypog	No		4	Monthly			110	69	112	83	1.53	35	9.4	10.2	8.9		Yes	Don't know	No	Yes	Yes	Don't know	Yes	Yes	Yes	Yes	No	Yes	Yes	Yes	Yes	Yes
157	TCH	Female	45	JHS	No employm	Married	Yes	Muslim		Mamprusi		<GHS 500	Urban	Yes	No	1-3 years	Oral hypog	No		3	Monthly			129	79	94	38	1.55	15.8	10.7	14.7	16.3		No	Yes	Yes	Yes	Yes	Yes	Don't know	No	Yes	Yes	No	No	Yes	Yes	No	Yes
158	TCH	Female	70	No formal	No employm	Widowed	Yes	Christian		Akan		<GHS 500	Urban	Yes	No	1-3 years	Oral hypog	No		2	Monthly			191	94	121	85	1.86	24.6	6.7	5.1	10.9		Don't know	Yes	Yes	Don't know	Don't know	Don't know	Don't know	Don't know	Don't know	Don't know	Don't know	Yes	Yes	Yes	Don't know	No
159	TCH	Female	62	No formal	No employm	Widowed	Yes	Muslim		Akan		<GHS 500	Urban	No	No	4-6 years	Oral hypog	Yes	Hypertensi	1	Monthly			154	97	107	83	1.56	34.1	16.7	12.3	11.7		Don't know	Don't know	Yes	Yes	Yes	Don't know	Don't know	Don't know	Yes	Don't know	No	Yes	Don't know	Yes	Don't know	No
160	TCH	Male	72	Tertiary	Public Sec	Married	No	Christian		Akan		>GHS 1000-	Urban	No	No	1-3 years	Oral hypog	No		1	Monthly			145	93	98	80	1.79	25	4.4	5	4.2		Yes	Don't know	Yes	Yes	Yes	Yes	Yes	No	Yes	Don't know	Yes	Yes	No	Yes	Yes	Yes
161	TCH	Female	50	SHS	Self-emplo	Divorced	No	Christian		Akan		<GHS 500	Urban	No	No	>=10 years	Oral hypog	Yes	Hypertensi	12	Monthly			141	81	89	62	1.61	23.9	10.2	11.1	13.2		Yes	Don't know	Don't know	Don't know	Yes	Don't know	Yes	Yes	Yes	Don't know	No	Yes	Yes	Yes	Yes	Yes
162	TCH	Female	70	SHS	No employm	Married	Yes	Christian		Akan		<GHS 500	Urban	Yes	No	>=10 years	Oral hypog	Yes	Nephropath	10	Monthly			133	75	96.5	63	1.65	23.1	15.3	15.8	11.2		Yes	No	Don't know	Yes	Yes	Yes	No	Yes	Yes	Yes	No	Yes	Yes	Yes	Yes	Yes
163	TCH	Female	80	No formal	No employm	Widowed	Yes	Muslim		Dagomba		<GHS 500	Urban	Yes	No	7-9 years	Both oral	Yes	Neuropathy	7	Monthly			116	62	97	50	1.49	22.5	12.2	13	11		No	No	No	Yes	Yes	Yes	Yes	Yes	Yes	No	No	Yes	Yes	Yes	No	Yes
164	TCH	Female	47	No formal	Self-emplo	Married	Yes	Muslim		Dagomba		<GHS 500	Urban	No	No	4-6 years	Oral hypog	Yes	Hypertensi	4	Monthly			190	117	99	66	1.56	27.1	8.3	9.7	11.1		Yes	Don't know	Yes	Don't know	Yes	Don't know	Don't know	No	Yes	Yes	Don't know	Yes	Yes	Yes	No	No
165	TCH	Male	60	No formal	Self-emplo	Married	Yes	Muslim		Dagomba		<GHS 500	Urban	No	No	4-6 years	Oral hypog	Yes	Hypertensi	15	Monthly			161	74	97	76	1.75	24.8	5.5	5.6	8		Don't know	No	No	Yes	Yes	Don't know	Yes	Yes	Yes	No	Yes	Yes	Yes	Yes	Yes	Yes
166	TCH	Female	83	No formal	No employm	Widowed	Yes	Muslim		Gonja		<GHS 500	Urban	Don't kno	No	7-9 years	Oral hypog	No		10	Monthly			128	74	107	78	1.6	30.5	9.1	8.5	15.8		Yes	No	Don't know	Yes	Yes	No	Don't know	Yes	Yes	No	No	Yes	Yes	Yes	Yes	Yes
167	TCH	Female	81	No formal	Self-emplo	Widowed	Yes	Muslim		Dagomba		<GHS 500	Urban	Yes	No	1-3 years	Oral hypog	No		1	Monthly			127	69	97	72	1.4	36.7	9.5	7.8	8.1		Don't know	Don't know	No	No	No	No	Yes	Don't know	No	Yes	No	Yes	Yes	Yes	Don't know	Yes
168	TCH	Male	47	No formal	Self-emplo	Married	Yes	Muslim		Dagomba		<GHS 500	Rural	Don't kno	No	1-3 years	Oral hypog	No		1	Monthly			140	84	94	59	1.64	21.9	16	25	15		Yes	Yes	Yes	Yes	Yes	Don't know	Don't know	Yes	Yes	No	No	Yes	Yes	Yes	Yes	Yes
169	TCH	Female	68	No formal	Self-emplo	Married	Yes	Muslim		Dagomba		<GHS 500	Urban	Yes	Yes	1-3 years	Insulin	No		1	Monthly			120	70	64	75	1.65	27.5	7.7	6.5	7.3		Don't know	Don't know	No	No	No	Don't know	Don't know	No	Don't know	Don't know	Don't know	Yes	No	Yes	Yes	Don't know
170	TCH	Female	48	No formal	Self-emplo	Married	Yes	Muslim		Dagomba		<GHS 500	Urban	Don't kno	No	7-9 years	Oral hypog	Yes	Hypertensi	6	Monthly			150	94	136	97	1.55	40.4	8.2	6	10.6		Yes	Don't know	Yes	Yes	No	Don't know	Don't know	Yes	Yes	No	No	Yes	Yes	Yes	Yes	Yes
171	TCH	Male	59	Tertiary	Private Se	Married	Yes	Christian		Akan		GHS 500-10	Urban	Don't kno	No	7-9 years	Oral hypog	Yes	Hypertensi	4	Monthly			147	84	99	99	1.61	38.2	7.7	7.6	6.1		Don't know	Yes	Yes	Yes	Yes	Don't know	Yes	Don't know	Yes	Don't know	Don't know	Yes	Yes	Yes	Don't know	Don't know
172	TCH	Male	77	Primary	Public Sec	Single	Yes	Christian		Dagomba		<GHS 500	Rural	No	No	>=10 years	Oral hypog	Yes	Heart dise	13	Monthly			156	78	100	65	1.62	24.8	5.3	6.4	6.5		Yes	Yes	No	No	Yes	No	No	No	Yes	Don't know	Yes	Yes	No	Yes	Yes	Yes
173	TCH	Female	91	No formal	No employm	Widowed	Yes	Muslim		Dagomba		<GHS 500	Urban	No	No	1-3 years	Oral hypog	Yes	Neuropathy	2	Monthly			160	68	119.5	79	1.65	29	8.2	6.8	7.8		Yes	No	No	No	Yes	No	Yes	No	Yes	Don't know	Don't know	Yes	Yes	Yes	Yes	Yes
174	TCH	Female	66	JHS	Self-emplo	Married	Yes	Muslim		Dagomba		<GHS 500	Urban	Yes	No	1-3 years	Oral hypog	No		3	Monthly			156	79	114	79	1.54	33.3	7	7	7.5		Yes	No	Yes	Yes	Yes	No	No	Yes	No	No	Yes	Yes	No	Yes	Yes	Yes
175	TCH	Female	58	Primary	Self-emplo	Widowed	Yes	Muslim		Dagomba		<GHS 500	Rural	Yes	No	4-6 years	Oral hypog	Yes	Retinopath	4	Monthly			128	89	112	86	1.7	29.8	9.9	20.8	17.4		No	Don't know	Yes	Yes	Yes	Yes	Don't know	Yes	Yes	No	No	Yes	Yes	Yes	Yes	Yes
176	TCH	Female	73	No formal	No employm	Married	Yes	Muslim		Others	K	<GHS 500	Urban	Yes	No	4-6 years	Oral hypog	No		5	Monthly			125	67	114	70	1.76	22.6	5.9	7.6	7.5		Don't know	Don't know	Don't know	Don't know	Yes	Don't know	Don't know	Yes	Yes	No	No	Yes	No	Yes	Yes	Yes
177	TCH	Female	40	No formal	Self-emplo	Married	Yes	Muslim		Dagomba		<GHS 500	Rural	No	No	4-6 years	Oral hypog	Yes	Hypertensi	4	Monthly			132	72	108	82	1.74	27	6.7	5.4	8.9		Yes	Don't know	Yes	Yes	Yes	No	No	Yes	Yes	No	No	Yes	Yes	Yes	Yes	No
178	TCH	Female	72	No formal	Public Sec	Single	Yes	Muslim		Dagomba		<GHS 500	Rural	Yes	No	7-9 years	Oral hypog	No		8	Monthly			137	79	107	70	1.54	29.5	10.7	5.4	7.4		Don't know	Don't know	Don't know	Don't know	Yes	Yes	Don't know	Yes	Yes	Don't know	No	Yes	Yes	Yes	Yes	Yes
179	TCH	Female	73	JHS	Public Sec	Widowed	Yes	Muslim		Dagomba		<GHS 500	Urban	Don't kno	No	4-6 years	Oral hypog	Yes	Hypertensi	6	Monthly			154	82	112	75	1.54	31.6	7.8	9.9	6.1		Don't know	Don't know	Don't know	Yes	Yes	Don't know	Don't know	Don't know	Yes	Don't know	Don't know	Yes	Don't know	No	Don't know	Yes
180	TCH	Female	57	No formal	No employm	Married	No	Christian		Dagomba		<GHS 500	Urban	Yes	No	>=10 years	Both oral	Yes	Hypertensi	10	Monthly			106	71	127	120	1.6	46.9	21.5	16.3	20.7		No	Don't know	No	No	Yes	Don't know	No	No	Yes	Don't know	Don't know	Yes	Yes	No	Don't know	No
181	TCH	Male	52	Primary	Self-emplo	Married	Yes	Christian		Dagomba		<GHS 500	Rural	No	No	1-3 years	Insulin	No		1	Monthly			117	78	107	77	1.83	22.9	7	8.4	7		Yes	No	Don't know	Yes	Yes	Don't know	Yes	Yes	Yes	Yes	No	Yes	Yes	Yes	Yes	Yes
182	TCH	Female	61	No formal	Self-emplo	Widowed	Yes	Muslim		Mamprusi		<GHS 500	Urban	Don't kno	No	1-3 years	Oral hypog	Yes	Hypertensi	3	Monthly			165	103	87	55	1.69	19	6.2	7.1	6.9		Don't know	Don't know	No	No	Don't know	Don't know	Don't know	No	Yes	Don't know	Don't know	Yes	Don't know	Yes	Don't know	Yes
183	TCH	Female	35	JHS	Public Sec	Married	No	Muslim		Dagomba		<GHS 500	Rural	Yes	No	1-3 years	Oral hypog	No		3	Monthly			100	63	112	89	1.58	36	5.2	8.1	10.9		Don't know	Don't know	Don't know	Don't know	Yes	Yes	Yes	No	Yes	Don't know	Don't know	Yes	Don't know	Yes	Don't know	Yes
184	TCH	Female	81	No formal	No employm	Married	Yes	Muslim		Dagomba		<GHS 500	Rural	No	No	4-6 years	Oral hypog	Yes	Hypertensi	5	Monthly			150	80	89	52	1.47	24	9.6	9	8.3		No	Don't know	No	Don't know	Yes	Don't know	Don't know	Don't know	Yes	No	No	Yes	Yes	Yes	No	Yes
185	TTH	Female	43	No formal	Self-emplo	Married	Yes	Christian		Dagomba		<GHS 500	Urban	No	No	4-6 years	Oral hypog	Yes	Hypertensi	4	Every 2 mo			133	84	104	92	1.62	35.1	10.8	6.7	5.1		Yes	No	Don't know	Yes	Don't know	No	No	No	Yes	No	No	Yes	No	Yes	No	No
186	TTH	Male	64	Tertiary	No employm	Widowed	No	Christian		Frafra		>GHS 1000-	Urban	Yes	No	>=10 years	Oral hypog	Yes	Hypoactive	20	Every 2 mo			102	52	76	55	1.67	19.7	4.6	4.7	7.5		No	No	Yes	No	Yes	Yes	No	No	No	Yes	No	Yes	No	Yes	Yes	Yes
187	TTH	Male	41	No formal	Self-emplo	Married	Yes	Muslim		Dagomba		<GHS 500	Urban	Don't kno	No	1-3 years	Oral hypog	No		3	Every 2 mo			110	67	107	77	1.65	28.3	6.7	7.3	7.2		Don't know	Don't know	Don't know	Don't know	Yes	Yes	No	Yes	Yes	Yes	No	Yes	Yes	Yes	Yes	Yes
188	TCH	Female	42	No formal	Self-emplo	Widowed	Yes	Muslim		Dagomba		<GHS 500	Urban	Yes	No	1-3 years	Oral hypog	No		1	Monthly			125	82	102	74	1.66	26.9	5.8	6	6.2		Don't know	Don't know	Yes	Yes	Yes	Don't know	Don't know	Don't know	Yes	No	No	Yes	No	Yes	Don't know	Yes
189	TTH	Male	64	Tertiary	No employm	Married	Yes	Christian		Gonja		GHS 500-10	Urban	No	Yes	>=10 years	Oral hypog	Yes	Hypertensi	10	Every 2 mo			137	77	87	76	1.7	26.3	6.1	6.1	6.8		Yes	Yes	Yes	Yes	No	Yes	No	Yes	Yes	No	No	Yes	Yes	Yes	Yes	Yes
190	TTH	Female	48	No formal	Self-emplo	Single	No	Christian		Dagomba		<GHS 500	Rural	No	Yes	1-3 years	Oral hypog	No		1	Every 2 mo			153	99	107	81	1.61	31.2	6.7	7.8	8		Don't know	Don't know	Don't know	Don't know	Yes	Don't know	No	Don't know	Yes	No	No	Yes	No	No	No	Yes
191	TTH	Female	61	No formal	Self-emplo	Married	Yes	Christian		Frafra		<GHS 500	Urban	No	No	>=10 years	Both oral	Yes	Retinopath	2	Every 2 mo			120	72	99	75	1.83	22.4	8.6	14.5	17.5		No	Yes	Don't know	Yes	Yes	Yes	Yes	Don't know	Yes	No	No	Yes	No	Yes	Yes	Yes
192	TTH	Female	68	No formal	No employm	Married	Yes	Muslim		Mamprusi		<GHS 500	Urban	Don't kno	No	4-6 years	Oral hypog	Yes	Hypertensi	2	Every 2 mo			114	69	82	52	1.52	22.5	7.3	8.1	8.2		Don't know	Don't know	Don't know	Don't know	Yes	No	Don't know	Don't know	Don't know	No	No	Yes	Yes	Yes	Don't know	No
193	TTH	Male	63	No formal	Public Sec	Married	Yes	Muslim		Dagomba		<GHS 500	Urban	Yes	No	4-6 years	Oral hypog	No		1	Every 2 mo			121	72	85	71	1.8	21.9	9	8.4	7		Yes	Don't know	Don't know	Yes	Yes	Don't know	Yes	Don't know	Yes	Don't know	No	Yes	No	Yes	No	No
194	TTH	Female	55	Tertiary	Public Sec	Widowed	Yes	Muslim		Dagomba		GHS 500-10	Urban	Yes	No	>=10 years	Both oral	Yes	Retinopath	5	Every 2 mo			156	81	138	99	1.58	39.7	9.2	7.4	5		Don't know	Don't know	Don't know	Yes	Yes	Yes	Yes	Yes	Yes	Yes	No	Yes	No	Yes	Yes	Yes
195	TTH	Female	45	SHS	Self-emplo	Married	Yes	Christian		Frafra		<GHS 500	Rural	Yes	No	7-9 years	Both oral	Yes	Hypoactive	8	Monthly			133	82	103	69	1.9	19.1	15.9	8.9	7.1		Yes	No	Yes	Yes	Yes	Yes	Yes	Yes	Yes	No	Yes	Yes	No	Yes	Yes	Yes
196	TWH	Female	55	No formal	Self-emplo	Married	Yes	Muslim		Dagomba		<GHS 500	Rural	No	Yes	1-3 years	Insulin	No		2	Every 2 mo			121	79	109	94	1.58	37.7	12.7	9.3	12.7		Don't know	Don't know	Don't know	Don't know	Yes	No	No	Yes	No	Yes	No	Yes	Don't know	Yes	No	No
197	TWH	Female	50	No formal	Self-emplo	Married	No	Muslim		Dagomba		>GHS 2000-	Rural	No	No	7-9 years	Oral hypog	Yes	Hypertensi	7	Every 2 mo			145	75	115	93	1.51	40.8	12.6	15.6	14.9		Don't know	Don't know	Yes	Yes	Yes	Don't know	Yes	No	Yes	Yes	Yes	Yes	Yes	Yes	No	Yes
198	TWH	Female	58	No formal	Private Se	Married	Yes	Muslim		Gonja		GHS 500-10	Urban	Yes	No	>=10 years	Oral hypog	Yes	Hypertensi	5	Every 2 mo			112	68	94	70	1.6	27.3	6.5	7	5.9		Yes	Yes	Yes	Yes	Yes	Yes	Yes	Don't know	Yes	Yes	Don't know	Yes	Yes	Don't know	Don't know	Yes
199	TWH	Female	60	JHS	Self-emplo	Married	Yes	Muslim		Dagomba		<GHS 500	Urban	Yes	No	>=10 years	Oral hypog	No		11	Monthly			146	90	99	86	1.7	29.8	11.2	13	12.3		No	Yes	Yes	Yes	Yes	Don't know	Yes	Yes	Yes	Yes	No	Yes	Yes	Yes	Yes	Yes
200	TWH	Male	36	No formal	Self-emplo	Married	Yes	Muslim		Dagomba		<GHS 500	Rural	No	No	4-6 years	Oral hypog	No		5	Monthly			103	71	89	76.5	1.85	22.4	13.5	15.6	14.9		No	Yes	No	Yes	Yes	Don't know	Yes	Yes	Yes	Yes	No	Yes	Yes	Yes	Yes	Yes
202	TWH	Female	72	No formal	Self-emplo	Widowed	Yes	Muslim		Gonja		<GHS 500	Rural	Yes	No	1-3 years	Oral hypog	No		2	Every 2 mo			91	65	89	53	1.7	18.3	6.8	7.7	6.6		Don't know	Don't know	Don't know	Don't know	Yes	Don't know	Yes	Don't know	Yes	Don't know	Don't know	Yes	Yes	Yes	Don't know	Yes
203	TWH	Male	66	No formal	Self-emplo	Married	Yes	Muslim		Dagomba		<GHS 500	Urban	No	No	1-3 years	Oral hypog	Yes	Neuropathy	3	Monthly			119	86	99.5	69	1.73	23.1	6	6	5.6		Don't know	Don't know	Don't know	Yes	Yes	Don't know	No	Don't know	Don't know	Don't know	Don't know	Yes	Don't know	Yes	Don't know	Don't know
204	TWH	Female	42	Primary	Self-emplo	Divorced	Yes	Muslim		Ga		<GHS 500	Urban	Yes	No	1-3 years	Oral hypog	No		1	Every 2 mo			141	94	112	105	1.76	33.9	6.6	6.2	6.7		Yes	Yes	Yes	Yes	Yes	No	Yes	Yes	Yes	Yes	No	Yes	Yes	Yes	Yes	Yes
205	TWH	Female	73	No formal	No employm	Widowed	Yes	Muslim		Dagomba		<GHS 500	Urban	Yes	No	1-3 years	Oral hypog	No		1	Monthly			112	81	101	70	1.55	29.1	5.2	5.4	6.6		No	Yes	Yes	Yes	Yes	Don't know	No	Yes	Yes	Yes	No	Yes	Yes	Yes	Yes	Yes
206	TWH	Female	43	No formal	No employm	Widowed	Yes	Muslim		Dagomba		<GHS 500	Rural	No	No	4-6 years	Oral hypog	No		4	Monthly			126	76	102	77	1.65	28.3	19.9	20.3	13.4		No	No	No	No	Yes	Yes	Don't know	No	Yes	Don't know	No	Yes	Yes	Yes	Don't know	Yes
207	TWH	Female	62	SHS	No employm	Married	Yes	Muslim		Dagomba		<GHS 500	Urban	Don't kno	No	1-3 years	Oral hypog	No		2	Every 2 mo			106	62	122	92	1.62	34.9	6.1	5.6	5.6		Yes	No	Yes	Yes	Yes	Yes	Yes	Yes	Yes	Yes	No	Yes	Yes	No	No	No
208	TWH	Female	51	No formal	Self-emplo	Married	Yes	Muslim		Dagomba		<GHS 500	Rural	No	No	4-6 years	Oral hypog	Yes	Hypertensi	4	Monthly			121	89	120	97	1.7	33.6	12.4	19.4	12		No	Don't know	Don't know	Yes	Yes	No	No	Yes	Don't know	No	Yes	Yes	Yes	No	Yes	No
209	TWH	Male	55	Tertiary	Private Se	Married	No	Muslim		Dagomba		GHS 500-10	Urban	No	No	>=10 years	Oral hypog	Yes	Neuropathy	12	Monthly			138	83	103	85	1.85	24.8	9.5	13	10		Yes	Yes	No	Yes	Yes	Yes	No	No	Yes	Yes	Yes	Yes	Yes	Yes	Yes	Yes
210	TWH	Female	70	No formal	No employm	Married	Yes	Christian		Akan		<GHS 500	Urban	Yes	No	4-6 years	Oral hypog	Yes	Hypertensi	5	Monthly			150	86	114	93	1.69	32.6	13.4	7.2	9.2		No	Don't know	Yes	Yes	Yes	Yes	Don't know	Yes	No	No	No	Yes	Yes	Yes	Yes	Yes
211	TWH	Male	58	Tertiary	Public Sec	Married	Yes	Muslim		Dagomba		GHS 500-10	Rural	Don't kno	No	1-3 years	Oral hypog	Not sure		1	Every 2 mo			192	110	90	72	1.71	24.6	4.2	5.6	5		No	Yes	Yes	Yes	Yes	Yes	No	No	Yes	Yes	Yes	Yes	No	Yes	Yes	Yes
212	TWH	Female	78	SHS	No employm	Widowed	Yes	Muslim		Dagomba		<GHS 500	Urban	Don't kno	No	4-6 years	Oral hypog	No		4	Every 2 mo			171	96	113	82	1.57	33.3	6.7	8.1	6.4		No	No	Yes	Yes	Yes	Don't know	Yes	Don't know	Yes	Yes	No	Yes	Yes	Yes	Yes	Yes
213	TWH	Female	49	Primary	No employm	Married	Yes	Muslim		Akan		<GHS 500	Urban	Yes	No	4-6 years	Oral hypog	No		6	Every 2 mo			141	86	98	72	1.59	28.5	8	9.4	14.2		Yes	Yes	Yes	Yes	Yes	Don't know	Yes	Yes	Yes	Don't know	No	Yes	Yes	Yes	Yes	Yes
214	TWH	Female	71	No formal	Self-emplo	Married	Yes	Muslim		Dagomba		<GHS 500	Urban	Yes	No	1-3 years	Oral hypog	Yes	Hypertensi	2	Every 2 mo			124	89	137	121	1.91	33.2	13.7	9	8.5		Yes	No	Yes	Yes	Yes	Don't know	No	Yes	Yes	Yes	No	Yes	Yes	Yes	Yes	No
215	TWH	Female	60	No formal	Self-emplo	Married	Yes	Muslim		Dagomba		<GHS 500	Urban	Yes	No	1-3 years	Oral hypog	Yes	Nephropath	1	Monthly			139	84	90	58	1.55	24.1	13.2	11	9.4		Don't know	Don't know	Don't know	Don't know	Yes	No	Don't know	Don't know	No	Don't know	Don't know	No	No	No	No	No
217	TWH	Male	52	No formal	Self-emplo	Married	Yes	Muslim		Dagomba		<GHS 500	Rural	Don't kno	No	1-3 years	Insulin	No		1	Every 2 mo			133	72	92	79	1.73	26.4	4.8	5.3	5.4		Yes	Don't know	Yes	Yes	Yes	Yes	Yes	Yes	Don't know	Don't know	Don't know	Don't know	Yes	Yes	Yes	No
218	TWH	Female	45	No formal	Public Sec	Married	Yes	Muslim		Dagomba		GHS 500-10	Urban	Yes	No	1-3 years	Oral hypog	Yes	Hypertensi	1	Monthly			119	79	101	69	1.9	19.1	9.7	13.3	8.3		No	Don't know	Yes	Yes	Yes	Yes	Yes	Yes	Yes	No	No	Yes	Yes	Yes	Yes	Yes
219	TWH	Male	51	Tertiary	Public Sec	Married	Yes	Muslim		Gonja		GHS 500-10	Rural	No	No	4-6 years	Oral hypog	No		5	Every 2 mo			146	90	96	83	1.85	24.3	5.5	6	5.9		Yes	Yes	Yes	Yes	Yes	Yes	No	Yes	Yes	Yes	No	Yes	Yes	Yes	Yes	Yes
220	TWH	Female	65	No formal	No employm	Widowed	Yes	Muslim		Dagomba		<GHS 500	Urban	No	No	7-9 years	Both oral	Yes	Hypertensi	9	Every 2 mo			156	81	101	96	1.93	25.8	5.9	6.1	6.8		Yes	Yes	Yes	Yes	Yes	Don't know	No	Yes	Yes	Yes	No	Yes	Yes	Yes	Yes	Yes
221	TWH	Female	70	No formal	Self-emplo	Widowed	Yes	Muslim		Dagomba		<GHS 500	Urban	No	No	1-3 years	Oral hypog	No		2	Every 2 mo			164	81	94	61	1.9	16.9	5.3	5.9	5.6		Yes	Don't know	No	Yes	Yes	Don't know	Don't know	No	Yes	Yes	No	Yes	Yes	Yes	Yes	Yes
222	TWH	Female	80	No formal	No employm	Widowed	Yes	Muslim		Dagomba		<GHS 500	Urban	Don't kno	No	>=10 years	Oral hypog	No		12	Every 2 mo			138	70	118	77	1.64	28.6	9.3	17	5		No	Don't know	Yes	Yes	Yes	Yes	Don't know	Yes	Yes	No	No	Yes	Yes	Yes	Yes	Yes
223	TWH	Male	71	No formal	Self-emplo	Married	Yes	Muslim		Dagomba		GHS 500-10	Urban	Yes	No	4-6 years	Oral hypog	No		5	Monthly			128	69	99	68	1.73	22.7	10	8.2	9		No	Don't know	Don't know	Yes	Yes	Don't know	Don't know	Yes	Yes	Don't know	Don't know	Don't know	Yes	Yes	Yes	Yes
224	TWH	Female	42	No formal	No employm	Divorced	Yes	Muslim		Dagomba		<GHS 500	Urban	No	No	1-3 years	Both oral	Yes	Heart dise	2	Monthly			137	85	105	69	1.66	25	15.1	6.4	10.5		Yes	Don't know	Don't know	No	Don't know	No	Don't know	Yes	Yes	Don't know	No	Yes	Yes	Yes	Yes	Yes
225	TWH	Female	35	No formal	Self-emplo	Divorced	Yes	Muslim		Dagomba		<GHS 500	Urban	No	No	7-9 years	Oral hypog	Yes	Hypoactive	7	Every 2 mo			100	68	77	49	1.5	21.8	4.2	5.4	6.1		Yes	Don't know	Yes	Yes	No	No	Yes	Yes	Yes	No	Don't know	Yes	Yes	Yes	No	No
226	TTH	Female	69	No formal	No employm	Married	Yes	Muslim		Dagomba		<GHS 500	Rural	Don't kno	No	4-6 years	Oral hypog	Yes	Hypertensi	4	Every 2 mo			154	88	118	81	1.52	35.1	6.5	8.4	6.6		Don't know	Don't know	Don't know	Don't know	Yes	Don't know	Don't know	Yes	Yes	No	No	Yes	Yes	Yes	Yes	Yes
227	TTH	Female	51	No formal	Self-emplo	Married	Yes	Muslim		Dagomba		GHS 500-10	Urban	No	No	1-3 years	Oral hypog	Yes	Hypertensi	3	Every 2 mo			135	77	93	61	1.56	25.1	6.8	4.9	7		Don't know	Don't know	Yes	Yes	Yes	Don't know	No	Yes	Yes	No	No	Yes	Yes	Yes	Yes	Yes
288	TTH	Female	40	No formal	Self-emplo	Married	Yes	Christian		Others	E	GHS 500-10	Rural	Yes	No	4-6 years	Both oral	No		4	Every 2 mo			151	94	103	75	1.67	26.9	6.2	7.9	3.8		Yes	Don't know	Don't know	Don't know	Yes	Yes	Yes	No	Yes	No	No	Yes	No	Yes	Yes	Don't know
299	TTH	Female	62	SHS	No employm	Married	Yes	Muslim		Gonja		GHS 500-10	Urban	Yes	No	>=10 years	Oral hypog	Yes	Neuropathy	5	Every 2 mo			142	92	91	74	1.7	25.6	7.8	7	6.3		Don't know	Yes	Yes	Yes	Yes	Don't know	Yes	No	Yes	No	No	Yes	Yes	Yes	Yes	Yes
230	TTH	Female	65	No formal	No employm	Married	Yes	Christian		Akan		<GHS 500	Urban	No	No	1-3 years	Oral hypog	Yes	Diabetic f	3	Every 2 mo			146	89	80	62	1.65	22.8	7.2	7.3	7.9		Don't know	Don't know	Don't know	No	Yes	Don't know	Don't know	Don't know	Yes	Don't know	No	Yes	No	Yes	No	No
231	TTH	Female	45	JHS	Self-emplo	Divorced	Yes	Christian		Akan		<GHS 500	Urban	Yes	No	>=10 years	Both oral	No		13	Every 2 mo			189	101	103	78	1.65	28.7	19.8	9.5	19.5		Yes	Yes	Yes	Yes	Yes	Don't know	Yes	Yes	Yes	Yes	No	Yes	Yes	Yes	Yes	Yes
232	TTH	Male	46	Tertiary	Self-emplo	Married	Yes	Muslim		Dagomba		<GHS 500	Urban	Yes	No	1-3 years	Oral hypog	No		3	Every 2 mo			142	80	102	70	1.65	25.7	4.7	5.2	4.6		Yes	Yes	Yes	Yes	Yes	Don't know	Yes	Yes	Yes	Yes	No	Yes	Yes	Yes	Yes	Yes
233	TTH	Male	55	SHS	Private Se	Married	No	Christian		Akan		GHS 500-10	Urban	Yes	No	>=10 years	Both oral	No		14	Monthly			150	98	107	145	1.75	47.3	10.9	6.7	9.6		Yes	Yes	Yes	Yes	Yes	Yes	No	Yes	Yes	Yes	No	Yes	Yes	Yes	Yes	Yes
234	TCH	Female	66	SHS	No employm	Widowed	No	Muslim		Dagomba		<GHS 500	Urban	Yes	No	1-3 years	Oral hypog	No		1	Monthly			130	92	115	73	1.64	27.1	7.6	8	6.6		Yes	No	Yes	No	Yes	Yes	Yes	Don't know	Yes	Yes	Don't know	Yes	Yes	Yes	Yes	Yes
235	TWH	Female	61	Tertiary	No employm	Divorced	Yes	Muslim		Mamprusi		>GHS 1000-	Urban	No	No	4-6 years	Both oral	No		5	Every 2 mo			145	84	112	99	1.64	37	7.6	6.2	8.7		Yes	Yes	Yes	Yes	Yes	Yes	No	No	Yes	No	No	Yes	Yes	Yes	Don't know	Don't know
236	TWH	Male	52	No formal	Self-emplo	Married	Yes	Muslim		Gonja		<GHS 500	Rural	No	No	>=10 years	Oral hypog	Yes	Diabetic f	11	Every 2 mo			149	80	88	64	1.72	22	6.4	7	7.3		Yes	Don't know	Yes	Yes	Yes	Yes	No	No	Yes	No	No	Yes	No	No	Yes	No
237	TWH	Male	73	No formal	Self-emplo	Married	Yes	Muslim		Mamprusi		<GHS 500	Urban	Don't kno	No	4-6 years	Oral hypog	No		5	Every 2 mo			120	70	67	74	1.77	23.6	8	6.5	7		Yes	Don't know	No	Don't know	No	Don't know	Don't know	Yes	Yes	Don't know	Don't know	No	No	Yes	Don't know	Don't know
238	TWH	Female	64	No formal	No employm	Widowed	Yes	Muslim		Dagomba		<GHS 500	Rural	Yes	No	7-9 years	Oral hypog	No		8	Every 2 mo			105	64	96	51	1.5	26.7	8.5	7.4	7.1		No	Yes	No	Yes	Yes	No	Yes	Yes	Yes	Don't know	Don't know	Don't know	No	Yes	Yes	Yes
239	TWH	Female	62	No formal	No employm	Widowed	Yes	Muslim		Gonja		<GHS 500	Urban	No	No	4-6 years	Oral hypog	No		4	Monthly			135	68	103	68	1.58	27.2	6.4	8.5	9		No	No	No	No	Yes	Don't know	No	Yes	Yes	Yes	Yes	Yes	Yes	No	No	Yes
240	TWH	Female	71	No formal	Self-emplo	Married	Yes	Muslim		Others	B	<GHS 500	Urban	No	No	4-6 years	Oral hypog	No		5	Monthly			160	80	107	70	1.98	17.9	13	9	12.3		No	Don't know	Don't know	No	Don't know	No	Don't know	Don't know	Yes	Don't know	Don't know	Yes	Yes	Yes	Yes	Yes
241	TWH	Female	67	Tertiary	Public Sec	Widowed	Yes	Muslim		Mamprusi		GHS 500-10	Urban	Yes	No	>=10 years	Oral hypog	Yes	Hypertensi	11	Every 2 mo			155	78	115	82	1.8	25.3	6	7.8	9		Don't know	Yes	Yes	Yes	Yes	Yes	No	Yes	Yes	Yes	No	No	Yes	Yes	Yes	No
242	TWH	Female	46	No formal	Self-emplo	Divorced	No	Muslim		Dagomba		<GHS 500	Urban	Yes	No	>=10 years	Oral hypog	No		9	Every 2 mo			188	83	110	86	1.5	38.2	7.5	6.3	8.4		No	No	Don't know	Don't know	Yes	Yes	No	No	Yes	No	No	Yes	No	Yes	No	Yes
243	TWH	Female	50	JHS	Self-emplo	Married	Yes	Christian		Others		<GHS 500	Rural	No	No	4-6 years	Oral hypog	No		5	Every 2 mo			122	80	95	61	1.85	17.8	8	7.9	9.1		No	Yes	No	No	Yes	Yes	Yes	Yes	Yes	Yes	No	Yes	Yes	Yes	Yes	Yes
244	TWH	Female	71	No formal	Self-emplo	Widowed	No	Muslim		Gonja		<GHS 500	Rural	Don't kno	No	4-6 years	Oral hypog	No		4	Every 2 mo			140	89	113	79	1.78	24.9	6.7	12	9.6		Yes	Don't know	Yes	Yes	Yes	No	Don't know	No	Yes	Don't know	Don't know	Yes	Yes	Don't know	Don't know	Yes
245	TWH	Female	56	No formal	No employm	Married	Yes	Muslim		Dagomba		<GHS 500	Rural	No	No	1-3 years	Insulin	No		6	Every 2 mo			134	85	117	78	1.9	21.6	8.2	8	7.5		Don't know	Yes	Yes	Yes	Yes	Don't know	Don't know	Don't know	Don't know	No	Yes	Don't know	No	Yes	Yes	Yes
246	TWH	Female	60	No formal	Self-emplo	Widowed	Yes	Muslim		Dagomba		<GHS 500	Urban	Yes	No	1-3 years	Oral hypog	No		1	Every 2 mo			140	72	100	72	1.91	19.7	7.3	3.8	6.5		Yes	No	No	Don't know	No	No	Yes	No	Yes	Don't know	Don't know	Yes	Yes	Yes	Don't know	Don't know
247	TWH	Male	68	No formal	Self-emplo	Married	Yes	Muslim		Dagomba		GHS 500-10	Rural	Yes	No	4-6 years	Both oral	Yes	Hypoactive	5	Every 2 mo			150	67	124	83	1.6	32.4	10.4	7	6.5		No	Yes	Yes	Yes	Yes	Yes	Yes	No	Yes	No	No	Yes	No	Yes	Don't know	Don't know
148	TWH	Male	73	SHS	No employm	Married	Yes	Muslim		Dagomba		GHS 500-10	Urban	No	No	1-3 years	Oral hypog	No		1	Every 2 mo			141	76	85	60	1.88	16.9	5.5	6.8	5.2		No	Yes	Yes	Yes	Yes	Yes	No	No	Yes	Yes	No	Yes	No	Yes	Don't know	Yes
249	TWH	Female	44	No formal	Self-emplo	Married	Yes	Christian		Ga		<GHS 500	Urban	Don't kno	No	7-9 years	Oral hypog	No		7	Every 2 mo			121	75	80	50	1.91	13.7	7.6	8.8	9		No	No	No	Yes	Yes	No	No	Yes	Yes	No	No	Yes	Yes	Yes	Yes	Yes
250	TWH	Female	70	No formal	No employm	Married	Yes	Muslim		Dagomba		<GHS 500	Urban	No	No	>=10 years	Oral hypog	No		10	Every 2 mo			112	73	111	79	1.6	30.9	7.8	13	6.5		No	Don't know	Don't know	Don't know	Yes	Don't know	Yes	Yes	Yes	No	No	Yes	Yes	Yes	Yes	Yes
251	TWH	Female	65	No formal	Self-emplo	Widowed	Yes	Muslim		Dagomba		GHS 500-10	Rural	No	No	1-3 years	Oral hypog	Yes	Retinopath	2	Every 2 mo			105	70	87	56	1.75	18.8	6	7.2	7.5		Yes	Don't know	Don't know	Yes	Yes	Don't know	Don't know	Don't know	Yes	Yes	Yes	Yes	Yes	Yes	Don't know	No
252	TWH	Male	52	No formal	Self-emplo	Married	Yes	Muslim		Gonja		<GHS 500	Urban	Yes	No	>=10 years	Both oral	Yes	Nephropath	15	Monthly			114	81	70	70	1.76	22.6	6.1	9	6.2		No	Yes	Yes	Yes	Yes	Yes	Yes	Yes	Yes	Yes	No	Yes	Yes	Yes	Yes	Yes
253	TWH	Male	73	Primary	No employm	Divorced	No	Muslim		Mamprusi		GHS 500-10	Urban	No	No	4-6 years	Oral hypog	No		6	Every 2 mo			138	73	81	74	1.7	25.6	8.5	6.6	7.2		Yes	Don't know	No	No	Yes	Don't know	Don't know	No	Yes	Yes	No	Yes	Yes	Yes	Yes	Yes
254	TWH	Female	53	No formal	Public Sec	Married	Yes	Muslim		Dagomba		GHS 500-10	Urban	Yes	No	7-9 years	Both oral	No		7	Every 2 mo			130	85	107	68	1.11	55.2	8.3	6	11.4		Yes	Don't know	No	Yes	Yes	No	Yes	Yes	Yes	Yes	Yes	Yes	Yes	Yes	Yes	No
255	TWH	Male	44	No formal	Public Sec	Divorced	No	Christian		Gonja		GHS 500-10	Rural	No	No	4-6 years	Oral hypog	No		4	Every 2 mo			110	80	104	82	1.65	30.1	6	7.6	7		Don't know	No	No	No	No	No	Don't know	Don't know	Yes	Don't know	Don't know	Yes	Don't know	Yes	Yes	Yes
256	TWH	Male	62	Tertiary	Private Se	Married	No	Christian		Akan		>GHS 2000-	Urban	Yes	Yes	4-6 years	Oral hypog	No		5	Every 2 mo			116	60	112	75	1.87	21.5	7.1	7.7	7.2		No	Yes	Yes	Yes	Yes	Yes	Yes	No	Yes	Don't know	No	Yes	Yes	Yes	Yes	No
257	TWH	Female	56	SHS	Public Sec	Married	No	Muslim		Gonja		GHS 500-10	Rural	Yes	No	4-6 years	Both oral	No		5	Every 2 mo			120	70	86	56	1.9	15.5	7.7	8	7		Yes	Yes	Yes	Yes	Yes	Yes	No	No	Yes	No	No	Yes	Yes	Yes	Yes	Yes
258	TWH	Female	67	Tertiary	No employm	Married	Yes	Christian		Frafra		<GHS 500	Urban	No	No	1-3 years	Oral hypog	No		2	Every 2 mo			140	77	92	64	1.9	17.7	4.4	4.4	4.7		Yes	Don't know	Don't know	No	Yes	Yes	Yes	No	Yes	Yes	Yes	Yes	No	Yes	Yes	Yes
259	TWH	Female	52	SHS	Public Sec	Married	Yes	Muslim		Others	N	GHS 500-10	Urban	Yes	No	7-9 years	Oral hypog	No		8	Every 2 mo			145	84	94	77	1.84	22.7	6.6	7.4	5		Yes	No	Yes	Yes	Yes	No	No	Yes	Yes	No	Yes	Yes	Yes	No	No	Yes
260	TWH	Male	60	No formal	Self-emplo	Married	Yes	Muslim		Dagomba		<GHS 500	Urban	No	No	>=10 years	Both oral	No		12	Every 2 mo			147	78	90	79	1.72	26.7	6.5	7.3	8		No	No	Yes	Yes	Yes	Don't know	Don't know	Yes	Yes	Yes	No	Yes	Yes	Yes	Yes	Yes
261	TCH	Male	40	Tertiary	Private Se	Single	No	Christian		Frafra		>GHS 2000-	Urban	No	No	4-6 years	Insulin	No		6	Every 2 mo			131	103	74	54	1.55	22.5	5	6.3	5.5		Yes	No	Don't know	Yes	Yes	Don't know	No	Yes	Yes	Yes	No	Yes	Yes	Yes	Yes	Yes
262	TWH	Male	36	Tertiary	Public Sec	Divorced	No	Christian		Ga		GHS 500-10	Urban	Yes	No	4-6 years	Both oral	No		2	Every 2 mo			129	92	99	67	1.67	24	5	4.6	5.1		Yes	Yes	Yes	Yes	Yes	Yes	No	No	Yes	Yes	No	Yes	No	Yes	No	Yes
263	TWH	Female	75	No formal	No employm	Single	Yes	Muslim		Mamprusi		<GHS 500	Urban	Don't kno	No	7-9 years	Both oral	No		9	Every 2 mo			126	68	114	63	1.8	19.4	6.3	8.5	6.4		Don't know	Don't know	Don't know	Don't know	Yes	Yes	Don't know	Yes	Yes	No	No	Yes	No	Yes	Yes	Yes
264	TWH	Female	43	No formal	No employm	Married	Yes	Christian		Others	C	<GHS 500	Urban	Yes	No	4-6 years	Oral hypog	Yes	Hypertensi	5	Every 2 mo			120	81	116	68	1.87	19.4	5.4	6.1	7.1		Don't know	Don't know	Don't know	Yes	Yes	Yes	Don't know	Yes	Yes	No	No	Yes	Yes	Yes	Yes	Yes
265	TWH	Female	50	Primary	Public Sec	Married	Yes	Muslim		Dagomba		GHS 500-10	Urban	Yes	No	1-3 years	Oral hypog	Yes	Hypertensi	1	Every 2 mo			143	75	102	76	1.81	23.2	8.6	8	7.8		Yes	No	Don't know	Yes	No	Yes	No	Yes	Yes	Don't know	Don't know	Yes	Yes	Yes	Yes	No
266	TWH	Male	54	No formal	No employm	Widowed	Yes	Muslim		Dagomba		<GHS 500	Urban	Yes	No	1-3 years	Oral hypog	Yes	Hypertensi	3	Every 2 mo			100	70	96	69	1.55	28.7	8	7	57		Don't know	Don't know	Don't know	Don't know	Don't know	Don't know	Don't know	Don't know	Yes	Yes	Yes	Yes	Yes	Yes	Don't know	Yes
267	TWH	Male	48	SHS	Public Sec	Married	Yes	Muslim		Dagomba		GHS 500-10	Urban	No	No	4-6 years	Both oral	Yes	Hypoactive	4	Every 2 mo			135	86	90	97	1.58	26.8	6.3	6	4.8		No	Yes	Don't know	Don't know	Yes	Yes	Yes	No	Yes	No	No	Yes	Yes	Yes	Don't know	Yes
268	TWH	Female	80	No formal	No employm	Single	Yes	Christian		Dagomba		<GHS 500	Rural	Don't kno	No	7-9 years	Oral hypog	Yes	Neuropathy	7	Every 2 mo			168	100	104	79	1.91	21.66	6.6	5.8	7.7		Yes	Don't know	No	No	Yes	Don't know	Yes	Don't know	Yes	Yes	Yes	Yes	No	Yes	No	Yes
269	TWH	Female	55	No formal	Self-emplo	Divorced	Yes	Muslim		Dagomba		<GHS 500	Urban	Don't kno	No	1-3 years	Oral hypog	No		3	Every 2 mo			114	63	91	76	1.9	21.1	6.1	7.5	7.3		Yes	Don't know	Yes	Yes	Yes	Don't know	Yes	Yes	Yes	Don't know	Yes	Yes	Yes	Yes	Yes	Yes
270	TWH	Male	49	Primary	Private Se	Widowed	No	Muslim		Mamprusi		GHS 500-10	Urban	Don't kno	Yes	4-6 years	Oral hypog	Yes	Retinopath	4	Every 2 mo			123	72	95	93	1.67	33.3	8.7	7.1	5		Don't know	Don't know	Yes	Yes	Yes	No	No	Yes	Yes	No	Yes	Yes	Yes	Yes	Yes	Yes
271	TWH	Female	36	No formal	Self-emplo	Married	No	Christian		Akan		<GHS 500	Urban	Yes	No	1-3 years	Oral hypog	No		2	Every 2 mo			110	70	100	77	1.65	28.2	8.6	6.9	6.2		Don't know	No	Don't know	Don't know	Yes	Don't know	Yes	No	Yes	No	Don't know	Yes	Yes	Yes	Yes	Yes
272	TWH	Male	63	Tertiary	No employm	Married	No	Christian		Gonja		>GHS 1000-	Urban	Don't kno	No	4-6 years	Insulin	No		4	Every 2 mo			134	80	107	76	1.5	33.8	7.7	8.3	7.2		No	Yes	Yes	Yes	Yes	Yes	No	No	Yes	Yes	Yes	Yes	Yes	Yes	Yes	Yes
273	TWH	Female	75	No formal	No employm	Widowed	Yes	Muslim		Dagomba		<GHS 500	Rural	Yes	No	7-9 years	Both oral	Yes	Retinopath	8	Every 2 mo			131	83	93	67	1.58	26.8	7.6	8.5	7		Don't know	Don't know	Yes	Don't know	Yes	Yes	Don't know	Yes	Yes	No	Don't know	Yes	Yes	Yes	Yes	Yes
274	TWH	Female	65	No formal	No employm	Married	Yes	Muslim		Others	H	<GHS 500	Urban	Yes	No	>=10 years	Oral hypog	Yes	Hypertensi	10	Every 2 mo			201	90	119	85	1.55	35.4	7	8.5	6.4		No	Yes	Don't know	Don't know	Yes	Yes	No	No	Yes	No	No	Yes	Yes	Yes	No	No
275	TWH	Female	51	No formal	Self-emplo	Married	Yes	Muslim		Dagomba		<GHS 500	Urban	No	No	4-6 years	Oral hypog	No		5	Every 2 mo			100	60	88	61	1.6	23.8	5.1	4	7.3		Don't know	Don't know	No	No	No	Yes	Don't know	Yes	Yes	No	No	Yes	Yes	Yes	Yes	Yes
276	TWH	Female	50	No formal	Self-emplo	Married	No	Muslim		Gonja		<GHS 500	Rural	Don't kno	Yes	1-3 years	Oral hypog	Yes	Retinopath	1	Every 2 mo			118	76	90	83	1.65	30.5	11.5	97	8		Don't know	Don't know	Don't know	No	Yes	Yes	Yes	Don't know	Yes	Don't know	No	Yes	Yes	No	Don't know	No
277	TWH	Male	53	No formal	Public Sec	Single	No	Muslim		Dagomba		GHS 500-10	Urban	Yes	No	7-9 years	Both oral	Yes	Hypertensi	2	Every 2 mo			112	81	116	89	1.7	31.8	8.3	7.4	5		Yes	Yes	Yes	Yes	Yes	Yes	Don't know	Don't know	Yes	Don't know	No	Yes	No	Yes	Yes	Yes
278	TWH	Female	70	No formal	No employm	Divorced	Yes	Christian		Dagomba		<GHS 500	Urban	No	No	4-6 years	Oral hypog	No		3	Every 2 mo			109	64	93	72	1.9	19.9	7.3	8.2	7.5		Yes	Don't know	Don't know	Yes	Yes	Don't know	Yes	Yes	Yes	Don't know	Don't know	Yes	Yes	Yes	Yes	No
279	TWH	Female	60	No formal	Self-emplo	Widowed	Yes	Muslim		Mamprusi		<GHS 500	Urban	Don't kno	No	1-3 years	Oral hypog	No		1	Every 2 mo			180	99	107	102	1.71	34.8	9	8.7	8.1		No	Don't know	Don't know	Yes	Yes	Don't know	No	Yes	No	Yes	No	Yes	Yes	Yes	Yes	Yes
280	TWH	Female	52	Primary	Public Sec	Married	No	Christian		Ga		>GHS 1000-	Urban	Yes	No	7-9 years	Both oral	Yes	Neuropathy	9	Every 2 mo			150	75	99	80	1.62	30.5	6.6	11	7		Yes	Don't know	Yes	Yes	No	Yes	No	Yes	No	Yes	Yes	No	No	Yes	Don't know	Yes
281	TWH	Male	71	Tertiary	Self-emplo	Married	Yes	Muslim		Dagomba		>GHS 1000-	Rural	No	No	4-6 years	Oral hypog	No		6	Every 2 mo			111	83	88	74	1.64	27.5	6	6.2	5.6		Yes	Yes	Yes	Yes	Yes	Don't know	No	Yes	Yes	Don't know	No	Yes	Yes	Yes	Yes	Yes
282	TWH	Male	64	No formal	No employm	Divorced	No	Muslim		Dagomba		<GHS 500	Urban	No	No	1-3 years	Oral hypog	No		1	Every 2 mo			113	71	115	70	1.8	21.6	5.3	6.4	7		No	Yes	No	Yes	Don't know	Don't know	No	Yes	Yes	No	No	Yes	Yes	Yes	Yes	No
283	TWH	Male	62	Tertiary	Private Se	Married	Yes	Christian		Akan		GHS 500-10	Rural	No	No	1-3 years	Oral hypog	No		1	Every 2 mo			156	65	74	49	1.3	28.9	5.9	7.3	5.1		No	Don't know	Yes	No	Yes	Don't know	Yes	Yes	Yes	No	No	Yes	Yes	Yes	Yes	Yes
284	TWH	Female	75	No formal	No employm	Widowed	Yes	Muslim		Dagomba		GHS 500-10	Rural	Yes	No	1-3 years	Oral hypog	Yes	Diabetic f	1	Every 2 mo			100	61	80	54	1.61	20.8	8.3	6.7	4.9		Yes	Don't know	Don't know	Yes	Yes	Yes	Yes	Yes	Yes	Don't know	Don't know	Don't know	Yes	Don't know	Don't know	Yes
285	TWH	Male	56	SHS	Private Se	Married	Yes	Christian		Akan		>GHS 3000	Urban	No	No	7-9 years	Both oral	No		3	Every 2 mo			126	74	99	86	1.7	29.8	6.1	6.3	6.3		Yes	Yes	Yes	Yes	Yes	Yes	No	Don't know	Yes	Don't know	Don't know	Yes	Yes	Yes	Yes	Yes
286	TWH	Female	65	No formal	No employm	Married	Yes	Muslim		Dagomba		<GHS 500	Urban	Yes	No	7-9 years	Both oral	Yes	Neuropathy	8	Every 2 mo			121	70	82	58	1.53	24.8	5.5	9.8	6.9		No	Yes	No	Don't know	Yes	No	No	No	Yes	No	No	Yes	Yes	No	Don't know	Don't know
287	TWH	Female	54	SHS	Public Sec	Married	Yes	Christian		Akan		>GHS 2000-	Urban	Yes	No	4-6 years	Oral hypog	No		5	Every 2 mo			120	80	106	87	1.62	33.2	6.5	5.1	7		Yes	Yes	Yes	Yes	Yes	Yes	Don't know	No	Yes	Yes	Yes	Yes	No	Yes	Yes	Yes
288	TWH	Male	50	Tertiary	Private Se	Married	Yes	Christian		Mamprusi		>GHS 1000-	Urban	Don't kno	No	7-9 years	Both oral	No		9	Every 2 mo			142	78	81	60	1.91	16.4	4	6	4.3		No	Yes	Don't know	Yes	Yes	Yes	Yes	No	Yes	No	No	Yes	No	Yes	Yes	Yes
289	TWH	Male	61	No formal	No employm	Divorced	Yes	Muslim		Dagomba		<GHS 500	Rural	Don't kno	No	>=10 years	Oral hypog	Not sure		5	Every 2 mo			138	83	91	64	1.71	21.9	5	8.8	7.2		Don't know	Don't know	Yes	Yes	Yes	Yes	No	Yes	Yes	No	No	Yes	Yes	Yes	Yes	Yes
290	TWH	Male	56	Tertiary	Public Sec	Married	Yes	Muslim		Dagomba		>GHS 2000-	Rural	No	No	4-6 years	Both oral	Yes	Diabetic f	4	Every 2 mo			151	98	104	85	1.78	26.8	6.4	6	6		No	Yes	Yes	Yes	Yes	Yes	No	Don't know	Yes	No	No	Yes	No	No	Yes	Yes
291	TCH	Male	49	No formal	Self-emplo	Married	No	Muslim		Dagomba		<GHS 500	Rural	No	No	1-3 years	Oral hypog	Yes	Neuropathy	1	Monthly			149	87	97	66	1.52	28.1	4.2	4.2	4.6		Don't know	Don't know	Don't know	Don't know	Yes	Don't know	Yes	Yes	Yes	No	Yes	Yes	Yes	Yes	Don't know	Yes
292	TCH	Female	63	No formal	No employm	Married	Yes	Muslim		Dagomba		GHS 500-10	Urban	No	No	1-3 years	Oral hypog	No		1	Monthly			122	76	92	70	1.72	23.7	7.5	7	6.8		Yes	Don't know	Don't know	Don't know	No	Don't know	Don't know	Don't know	Don't know	Don't know	Don't know	Yes	Don't know	Yes	Don't know	Yes
293	TCH	Male	37	Tertiary	Private Se	Married	Yes	Christian		Others	D	>GHS 1000-	Urban	No	No	4-6 years	Oral hypog	No		5	Monthly			110	71	70	60	1.73	20	13.2	11	12.3		No	Yes	Yes	Yes	Yes	Yes	No	No	Yes	Yes	No	Yes	Yes	Yes	Yes	Yes
294	TCH	Female	61	SHS	No employm	Married	Yes	Christian		Akan		<GHS 500	Urban	Yes	No	1-3 years	Oral hypog	Yes	Heart dise	3	Monthly			183	93	105	74	1.65	27.2	9.8	8.4	7.6		No	No	Yes	Yes	Yes	Yes	No	Yes	Yes	Yes	Yes	Yes	Yes	Yes	Yes	Yes
295	TCH	Female	55	Primary	Self-emplo	Divorced	No	Christian		Ga		GHS 500-10	Urban	No	No	4-6 years	Oral hypog	Yes	Retinopath	4	Monthly			111	59	85	71	1.78	22.4	11.1	7.3	7.1		Yes	Don't know	Yes	Yes	Yes	Yes	Yes	Yes	Yes	Don't know	Don't know	Yes	Don't know	Yes	No	Don't know
296	TCH	Female	63	No formal	No employm	Married	No	Christian		Frafra		<GHS 500	Urban	Yes	No	7-9 years	Oral hypog	Yes	Hypertensi	1	Monthly			126	77	90	75	1.8	23.1	3.8	8.3	4.5		Yes	Don't know	Yes	Don't know	Yes	Yes	Don't know	Don't know	Yes	No	No	Yes	Yes	Yes	Don't know	Yes
297	TCH	Female	45	No formal	Self-emplo	Married	Yes	Muslim		Dagomba		<GHS 500	Rural	Yes	No	1-3 years	Oral hypog	No		1	Monthly			103	58	95	67	1.61	25.9	14.1	13.5	12		Don't know	No	Don't know	Don't know	No	No	Don't know	Yes	Yes	Don't know	Don't know	Yes	Yes	Yes	Yes	Yes
298	TCH	Female	52	Tertiary	Private Se	Married	Yes	Christian		Mamprusi		>GHS 2000-	Urban	Yes	No	4-6 years	Oral hypog	No		6	Monthly			119	81	102	83	1.66	30.1	13.6	11.3	95		Yes	No	Yes	Yes	Don't know	No	No	Yes	Yes	No	No	Don't know	Yes	Yes	Yes	Yes
299	TCH	Male	61	Tertiary	Public Sec	Married	Yes	Muslim		Dagomba		<GHS 500	Urban	Yes	No	4-6 years	Oral hypog	Yes	Neuropathy	5	Monthly			155	96	110	95	1.85	27.8	10.7	12.3	9		No	No	No	Yes	Yes	Don't know	Yes	Yes	Yes	Yes	No	Yes	Yes	Yes	Yes	Yes
300	TCH	Female	60	No formal	No employm	Widowed	No	Muslim		Dagomba		<GHS 500	Urban	Yes	No	1-3 years	Oral hypog	No		2	Monthly			100	60	106	66	1.7	22.8	4.8	7.9	9.6		Don't know	Don't know	Yes	Yes	Yes	Don't know	Yes	Yes	Don't know	No	Yes	Yes	Yes	Yes	Yes	Yes
301	TCH	Male	58	JHS	Self-emplo	Married	Yes	Muslim		Others	H	<GHS 500	Urban	Don't kno	No	1-3 years	Oral hypog	No		1	Monthly			123	67	118	107	1.72	36.2	9.8	8.9	9.3		No	Don't know	Yes	Yes	Yes	Don't know	Yes	Yes	Yes	Yes	No	Yes	Yes	Yes	Yes	Yes
302	TCH	Female	63	No formal	Self-emplo	Married	No	Christian		Dagomba		<GHS 500	Urban	Don't kno	No	7-9 years	Oral hypog	No		3	Monthly			108	63	112	68	1.6	26.6	15.2	13.1	11		No	Don't know	Don't know	Yes	Yes	Don't know	No	Yes	Yes	Don't know	No	Yes	Yes	No	No	Yes
303	TCH	Female	46	No formal	Self-emplo	Married	Yes	Muslim		Dagomba		GHS 500-10	Urban	Don't kno	No	1-3 years	Oral hypog	No		2	Monthly			124	70	94	50	1.64	18.6	8.5	15.1	7.1		No	Don't know	Don't know	Don't know	Yes	Don't know	Yes	Yes	Yes	Don't know	No	Yes	Yes	Yes	Yes	Yes
304	TCH	Female	50	No formal	Self-emplo	Married	No	Muslim		Others	H	<GHS 500	Urban	Yes	No	7-9 years	Oral hypog	Yes	Diabetic f	1	Monthly			117	75	101	94	1.74	31	8.8	8	7.2		Don't know	No	Don't know	Yes	Yes	Yes	Don't know	No	Yes	No	No	Yes	Yes	Yes	Yes	Yes
305	TCH	Female	72	No formal	No employm	Divorced	No	Muslim		Mamprusi		<GHS 500	Rural	Don't kno	No	4-6 years	Oral hypog	Yes	Hypertensi	3	Monthly			135	82	106	56	1.55	23.3	5	4.4	6		Don't know	Don't know	Don't know	Yes	Don't know	Don't know	Don't know	Don't know	Don't know	Don't know	Don't know	Yes	Yes	Don't know	Don't know	Don't know
306	TCH	Female	60	Primary	Public Sec	Married	Yes	Christian		Akan		>GHS 1000-	Urban	No	No	1-3 years	Oral hypog	No		1	Monthly			125	71	99	62	1.5	27.6	7.9	11.2	10		Don't know	No	Yes	Don't know	Yes	Don't know	Don't know	Don't know	Yes	No	No	Yes	Yes	Yes	Don't know	Yes
307	TCH	Female	65	No formal	Public Sec	Married	Yes	Muslim		Dagomba		<GHS 500	Rural	No	Yes	4-6 years	Oral hypog	No		3	Monthly			130	70	118	91	1.71	31.1	5.1	4.5	4.6		Don't know	No	No	No	Yes	Don't know	Don't know	No	Yes	Don't know	No	Yes	Yes	Yes	No	Yes
308	TCH	Female	45	No formal	Self-emplo	Divorced	No	Muslim		Dagomba		<GHS 500	Rural	No	No	1-3 years	Oral hypog	No		1	Monthly			143	88	105	60	1.45	28.5	5.5	6.4	5		Yes	Don't know	No	Yes	Yes	No	Yes	Yes	Yes	Yes	Yes	Yes	Yes	Yes	Don't know	Yes
309	TCH	Male	56	Tertiary	Private Se	Married	Yes	Christian		Others	G	GHS 500-10	Urban	Don't kno	No	1-3 years	Oral hypog	No		3	Monthly			150	83	127	80	1.73	26.73	9.8	7.5	10.4		No	Yes	Yes	Yes	Yes	No	Yes	Yes	Yes	No	No	No	Yes	Yes	Yes	Yes
310	TCH	Male	47	No formal	Self-emplo	Divorced	Yes	Muslim		Mamprusi		<GHS 500	Urban	Yes	No	7-9 years	Oral hypog	No		7	Monthly			126	99	80	65	1.6	25.4	4.9	5.3	6.7		Yes	No	Yes	Yes	Yes	Don't know	No	Yes	Yes	Yes	No	Yes	Yes	Yes	Yes	Yes
311	TCH	Female	55	No formal	No employm	Married	Yes	Muslim		Dagomba		<GHS 500	Urban	Yes	No	4-6 years	Oral hypog	No		4	Monthly			152	82	102	64	1.68	22.7	12.5	12.2	15.8		Yes	Don't know	Don't know	Don't know	Don't know	Don't know	Yes	Don't know	No	Don't know	Yes	Yes	Yes	Yes	Don't know	No
312	TCH	Female	60	No formal	Self-emplo	Married	Yes	Muslim		Dagomba		<GHS 500	Urban	Yes	No	1-3 years	Oral hypog	Yes	Hypertensi	3	Monthly			145	76	117	74	1.6	29	6.5	5.9	6.5		Don't know	Don't know	Don't know	Yes	Yes	Yes	Yes	Yes	Yes	No	No	Yes	Yes	Yes	Yes	Yes
313	TCH	Female	65	No formal	Self-emplo	Divorced	No	Muslim		Dagomba		<GHS 500	Urban	Don't kno	No	7-9 years	Oral hypog	Yes	Hypertensi	7	Monthly			140	70	99	74	1.64	28	5.8	8	7.3		No	Don't know	Don't know	Yes	Yes	Don't know	Don't know	Yes	Yes	No	No	Yes	Yes	Yes	Yes	Yes
314	TCH	Female	54	No formal	Self-emplo	Married	Yes	Muslim		Dagomba		<GHS 500	Urban	No	No	1-3 years	Oral hypog	No		11	Monthly			126	65	97	56	1.56	23	7.1	8.4	7.3		No	Don't know	Yes	Yes	Yes	Yes	No	Yes	Yes	Yes	Yes	No	Yes	Yes	Yes	Yes
315	TCH	Male	33	JHS	Public Sec	Single	Yes	Christian		Ga		GHS 500-10	Urban	Don't kno	No	1-3 years	Oral hypog	No		1	Monthly			133	78	99	93	1.7	32	5.4	7.5	6.1		Yes	No	Yes	Yes	Yes	Don't know	No	Don't know	No	No	No	Yes	Yes	Yes	Yes	Yes
316	TCH	Female	54	No formal	Self-emplo	Widowed	Yes	Muslim		Dagomba		<GHS 500	Rural	No	No	1-3 years	Insulin	No		1	Monthly			112	60	81	57	1.7	17	8.2	5.8	8.5		No	Don't know	No	Yes	Yes	Don't know	Yes	Yes	Yes	Yes	No	Yes	Yes	Yes	Yes	Yes
317	TCH	Female	37	JHS	Self-emplo	Divorced	Yes	Muslim		Dagomba		<GHS 500	Urban	Yes	No	4-6 years	Insulin	No		4	Monthly			108	62	113	83	1.53	35	9.5	8.8	10		Yes	No	No	Yes	Yes	No	Yes	Yes	Yes	Yes	No	No	Yes	Yes	Yes	Yes
319	TCH	Female	70	No formal	No employm	Widowed	Yes	Christian		Akan		>GHS 1000-	Urban	Yes	No	7-9 years	Oral hypog	Yes	Hypertensi	7	Monthly			180	94	120	85	1.86	24.6	6.7	10.6	5.5		Don't know	Yes	Yes	Don't know	Don't know	Don't know	Don't know	Don't know	Yes	Don't know	Don't know	Yes	Yes	Yes	Don't know	Yes
320	TCH	Female	65	No formal	No employm	Widowed	Yes	Muslim		Akan		<GHS 500	Urban	No	No	4-6 years	Oral hypog	Yes	Hypertensi	4	Monthly			144	87	108	83	1.56	34.1	12.3	11.7	15.7		Don't know	Don't know	Yes	Yes	Yes	Don't know	Don't know	Don't know	Yes	Don't know	No	Yes	Don't know	Yes	Don't know	No
321	TCH	Female	73	Tertiary	Private Se	Married	No	Christian		Others	B	>GHS 1000-	Urban	No	No	1-3 years	Oral hypog	No		1	Monthly			136	55	98	80	1.79	25	4.2	5.3	4		Yes	Yes	Yes	Yes	Yes	Yes	Yes	No	Yes	Don't know	Yes	Yes	No	Yes	Yes	Yes
322	TCH	Female	52	No formal	Self-emplo	Married	Yes	Muslim		Dagomba		<GHS 500	Urban	No	No	1-3 years	Oral hypog	No		1	Monthly			115	70	106	79	1.52	34.1	8.9	8.9	6.3		Don't know	Don't know	Don't know	No	No	Don't know	No	Yes	No	Don't know	Don't know	Yes	Don't know	No	No	Don't know
323	TTH	Female	49	Tertiary	Public Sec	Married	No	Muslim		Gonja		>GHS 2000-	Urban	Yes	No	7-9 years	Oral hypog	No		8	Every 2 mo			111	67	93	64	1.61	24.7	11	11.2	12.5		Yes	Yes	Yes	Yes	Yes	Yes	Yes	Yes	Yes	Yes	No	Yes	Yes	Yes	Yes	Yes
324	TTH	Female	52	No formal	Self-emplo	Married	Yes	Christian		Akan		GHS 500-10	Rural	No	No	1-3 years	Oral hypog	No		1	Every 2 mo			149	95	104	74.5	1.7	25.8	5.4	6.3	6		Don't know	Don't know	No	No	No	Don't know	Yes	Don't know	No	Don't know	Don't know	Yes	Yes	Yes	No	Yes
325	TTH	Female	39	No formal	Self-emplo	Married	Yes	Muslim		Others	H	>GHS 1000-	Urban	No	No	1-3 years	Oral hypog	No		1	Every 2 mo			102	83	132	107	1.6	41.8	5.7	3.4	4.9		Don't know	Don't know	Don't know	Don't know	Yes	Don't know	No	Yes	Yes	Don't know	Don't know	Yes	Yes	Yes	Yes	Don't know
326	TTH	Female	83	No formal	No employm	Single	Yes	Muslim		Dagomba		<GHS 500	Urban	Don't kno	No	1-3 years	Both oral	No		2	Every 2 mo			119	71	90	50	1.75	16.3	11.11	10.9	5.6		Yes	Yes	Yes	Yes	Yes	Don't know	Yes	Yes	Yes	Yes	No	Yes	Yes	Yes	Yes	Yes
327	TTH	Female	56	SHS	No employm	Married	No	Muslim		Others	W	GHS 500-10	Rural	Yes	No	1-3 years	Oral hypog	No		2	Every 2 mo			120	79	102	87	1.79	27.2	5.6	5.6	5.6		Yes	Yes	Don't know	Don't know	No	No	Don't know	No	Yes	Don't know	Don't know	Yes	No	Yes	Yes	Yes
328	TTH	Female	65	No formal	Self-emplo	Widowed	Yes	Christian		Akan		<GHS 500	Urban	No	No	7-9 years	Oral hypog	No		5	Every 2 mo			134	75	105	73	1.68	25.9	6.5	6	5.3		Yes	Don't know	No	No	No	No	Yes	Yes	No	Yes	Yes	Don't know	Yes	No	No	No
329	TTH	Female	40	No formal	Self-emplo	Married	Yes	Muslim		Gonja		<GHS 500	Rural	No	No	4-6 years	Oral hypog	No		4	Every 2 mo			100	80	129	105	1.65	38.6	9.7	5.7	4		Don't know	No	Don't know	Don't know	Don't know	Don't know	Yes	No	Don't know	Don't know	Don't know	Don't know	No	Yes	No	Don't know
[truncated: 91 more columns]
